# Supplementary material for: Genomic view of the diversity and functional role of archaea and bacteria in the skeleton of the reef-building corals Porites lutea and Isopora palifera
Source: Gigascience. 2023 Jan 23;12:giac127. doi: 10.1093/gigascience/giac127 (PMC9868349; doi:10.1093/gigascience/giac127)
Supplement: giac127_Supplemental_Files [file giac127_supplemental_files.zip]

Archive with 6 entries (6 files):
- Figure S1_Supplementary Material.pdf
- Figure S2_Supplementary Material.pdf
- Figure S3_Supplementary Material.pdf
- Figure S4_Supplementary Material.pdf
- Supplementary_Data_File.xlsx
- Tandon K et al Supplementary Material.docx
