# Supplementary material for: Genomic view of the diversity and functional role of archaea and bacteria in the skeleton of the reef-building corals Porites lutea and Isopora palifera
Source: Gigascience. 2023 Jan 23;12:giac127. doi: 10.1093/gigascience/giac127 (PMC9868349; doi:10.1093/gigascience/giac127)
Supplement: giac127_Supplemental_Files [file giac127_supplemental_files.zip › Supplementary_Data_File.xlsx]

## Sheet: Archaea MAGs P. lutea
BIN	NCBI Accession	CheckM_taxonomy	Completeness	Contamination	GC	GC percentage	Genome size	Genome size(Mb)	Contigs#	Longest contig	N50	Coding density	Coding density (percentage)	GTDB_Domain	GTDB_phylum	GTDB_class	GTDB_order	GTDB_family	GTDB_genus	Ammonia oxidation (amoA)
PL23a_bin.47	SAMN29486667	k__Archaea	90.6542	1.86916	0.337415	33.7415	875691	0.875691	14	853278	853278	0.920915	92.0915	d__Archaea	p__Iainarchaeota	c__Iainarchaeia	o__Iainarchaeales	f__	g__	0
PL23a_bin.127	SAMN29486668	k__Archaea	84.5794	1.86916	0.417446	41.7446	978142	0.978142	8	247876	166328	0.929982	92.9982	d__Archaea	p__Aenigmatarchaeota_A	c__Aenigmatarchaeia_A	o__GW2011-AR5	f__GW2011-AR5	g__	0
PL23a_bin.69	SAMN29486669	k__Archaea	86.6822	0	0.546114	54.6114	1488492	1.48849	24	375498	191328	0.926158	92.6158	d__Archaea	p__Nanoarchaeota	c__Nanoarchaeia	o__Woesearchaeales	f__UBA525	g__UBA153	0
PL23a_bin.96	SAMN29486670	k__Archaea	83.6449	0	0.356341	35.6341	1301350	1.30135	1	1301350	1301350	0.931296	93.1296	d__Archaea	p__Nanoarchaeota	c__Nanoarchaeia	o__Woesearchaeales	f__	g__	0
PL25a_bin.96	SAMN29486671	k__Archaea	85.9813	0	0.414335	41.4335	1503288	1.50329	31	147912	98347	0.919663	91.9663	d__Archaea	p__Nanoarchaeota	c__Nanoarchaeia	o__Woesearchaeales	f__UBA11716	g__	0
PL23a_bin.30	SAMN29486672	k__Archaea	89.7196	1.40187	0.368133	36.8133	1423921	1.42392	12	240027	156725	0.933272	93.3272	d__Archaea	p__Nanoarchaeota	c__Nanoarchaeia	o__Woesearchaeales	f__UBA10200	g__	0
PL23a_bin.95	SAMN29486673	k__Archaea	93.8533	0	0.467541	46.7541	1895518	1.89552	88	348528	145438	0.897225	89.7225	d__Archaea	p__Aenigmatarchaeota	c__Aenigmatarchaeia	o__QMZP01	f__	g__	0
PL23a_bin.67	SAMN29486674	k__Archaea	83.6449	5.60748	0.357858	35.7858	1901670	1.90167	80	248659	100947	0.906763	90.6763	d__Archaea	p__Nanoarchaeota	c__Nanoarchaeia	o__Woesearchaeales	f__SKIA01	g__	0
PL23a_bin.24	SAMN29486675	k__Archaea	88.5514	0.934579	0.384691	38.4691	2072300	2.0723	39	378584	179364	0.921285	92.1285	d__Archaea	p__Nanoarchaeota	c__Nanoarchaeia	o__Woesearchaeales	f__UBA11716	g__	0
PL25a_bin.104	SAMN29486676	p__Euryarchaeota	81.5579	1.33333	0.706462	70.6462	1730997	1.731	379	27463	5926	0.904047	90.4047	d__Archaea	p__Thermoplasmatota	c__SW-10-69-26	o__	f__	g__	0
PL23a_bin.42	SAMN29486677	p__Euryarchaeota	89.2	0.8	0.568538	56.8538	2239190	2.23919	179	58905	18421	0.904464	90.4464	d__Archaea	p__Thermoplasmatota	c__EX4484-6	o__	f__	g__	0
PL23a_bin.111	SAMN29486678	p__Euryarchaeota	94.5333	0.8	0.574284	57.4284	2293074	2.29307	21	405710	238992	0.920743	92.0743	d__Archaea	p__Thermoplasmatota	c__EX4484-6	o__	f__	g__	0
PL23a_bin.128	SAMN29486679	p__Euryarchaeota	87.8667	4.8	0.521919	52.1919	3808224	3.80822	218	100431	24960	0.922975	92.2975	d__Archaea	p__Thermoplasmatota	c__EX4484-6	o__	f__	g__	0
PL23a_bin.61	SAMN29486680	k__Archaea	85.4369	5.33981	0.337252	33.7252	1467361	1.46736	119	51819	17504	0.913559	91.3559	d__Archaea	p__Thermoproteota	c__Nitrososphaeria	o__Nitrososphaerales	f__Nitrosopumilaceae	g__Nitrosopumilus	1
PL23a_bin.18	SAMN29486681	k__Archaea	97.0874	0	0.332531	33.2531	1923611	1.92361	57	214950	77934	0.892014	89.2014	d__Archaea	p__Thermoproteota	c__Nitrososphaeria	o__Nitrososphaerales	f__Nitrosopumilaceae	g__JACEMX01	1

## Sheet: Archaea MAGs I. palifera
BIN	NCBI Accession	CheckM_taxonomy	Completeness	Contamination	GC	GC percentage	Genome size	Genome size(Mb)	Contigs#	Longest contig	N50	Coding density	Coding density (percentage)	GTDB_Domain	GTDB_phylum	GTDB_class	GTDB_order	GTDB_family	GTDB_genus	Ammonia oxidation (amoA)
IP29b_bin.165	SAMN29486823	k__Archaea	80.3738	0	0.433923	43.3923	1016234	1.01623	31	113804	43858	0.945493	94.5493	d__Archaea	p__Nanoarchaeota	c__Nanoarchaeia	o__Woesearchaeales	f__	g__	0
IP29b_bin.65	SAMN29486824	k__Archaea	100	0	0.335095	33.5095	1690937	1.69094	32	164396	97796	0.908673	90.8673	d__Archaea	p__Thermoproteota	c__Nitrososphaeria	o__Nitrososphaerales	f__Nitrosopumilaceae	g__Nitrosopumilus	1

## Sheet: Bacteria MAGs P. lutea
BIN	NCBI Accession	CheckM_taxonomy	Completeness	Contamination	GC	GC percentage	Genome size	Genome size(Mb)	Contigs#	Longest contig	N50	Coding density	Coding_density(percentage)	CDS counts	GTDB_Domain	GTDB_Phylum	GTDB_Class	GTDB_order	GTDB_family	GTDB_genus	16S rRNA gene	HEAT	WD40_PF00400	WD40_PF07676	Ank_PF00023	Ank_PF12796	Ank_PF13637	Ank_PF13857	TTP_PF00515	TTP_PF09976	TTP_PF07719	TTP_PF13174	TTP_PF13181	TTP_PF13371	TTP_PF13374	TTP_PF13424	TTP_PF13428	TTP_PF13429	TTP_PF13431	TTP_PF13432	TTP_PF14559	TTP_PF14561	TTP_PF16918	dmsp_lyase_PF16867	dsyB_PF00891	dsyB_PF16864	Catalase_PF00199	SOD_copper_zinc_PF00080	SOD_iron_manganese_PF00081
PL23a_bin.10	SAMN29486432	c__Deltaproteobacteria	96.7742	2.7957	0.518189	51.8189	8083281	8.08328	283	274022	41267	0.903603	90.3603	7257	d__Bacteria	p__Desulfobacterota	c__Desulfobacteria	o__Desulfatiglandales	f__Desulfatiglandaceae	g__NaphS2	0	1	1	0	0	2	1	2	4	1	0	2	0	0	2	0	0	0	8	7	0	0	2	0	2	0	0	0	0
PL23a_bin.107	SAMN29486433	k__Bacteria	98.9011	3.2967	0.610729	61.0729	4914492	4.91449	103	263145	72158	0.910268	91.0268	4168	d__Bacteria	p__Gemmatimonadota	c__Gemmatimonadetes	o__Longimicrobiales	f__UBA6960	g__JABDNZ01	1	5	1	7	0	1	0	0	1	1	0	0	0	0	2	0	0	0	6	6	0	1	0	0	0	0	0	0	0
PL23a_bin.108	SAMN29486434	k__Bacteria	88.1356	1.69492	0.632464	63.2464	2903666	2.90367	88	407888	161266	0.909166	90.9166	2755	d__Bacteria	p__Bipolaricaulota	c__Bipolaricaulia	o__UBA7950	f__UBA9294	g__SPBW01	1	0	3	2	0	0	0	0	1	0	0	0	0	0	2	0	0	0	0	1	0	0	0	0	0	0	0	0	0
PL23a_bin.110	SAMN29486435	k__Bacteria	92.3077	1.7094	0.384221	38.4221	2595079	2.59508	308	47150	11750	0.834587	83.4587	2563	d__Bacteria	p__Cyanobacteria	c__Vampirovibrionia	o__Gastranaerophilales	f__UBA9579	g__GWF2-37-15	0	3	0	0	0	0	0	0	2	0	1	4	0	1	3	0	0	0	6	10	0	0	0	0	1	0	0	0	0
PL23a_bin.113	SAMN29486436	o__Cytophagales	81.2704	3.24405	0.404535	40.4535	4189282	4.18928	424	110153	15530	0.922351	92.2351	3856	d__Bacteria	p__Bacteroidota	c__Bacteroidia	o__Cytophagales	f__Cyclobacteriaceae	g__	0	3	1	13	0	0	1	0	1	0	0	0	0	0	10	0	0	0	1	2	0	0	0	0	0	0	0	2	1
PL23a_bin.114	SAMN29486437	k__Bacteria	86.3636	2.45455	0.537245	53.7245	3954693	3.95469	193	427555	189656	0.907477	90.7477	3696	d__Bacteria	p__Chloroflexota	c__Anaerolineae	o__Anaerolineales	f__UBA11858	g__NIOZ-UU35	2	5	4	3	0	0	0	0	1	0	0	0	0	0	1	0	0	0	1	5	0	0	0	0	0	0	0	0	0
PL23a_bin.115	SAMN29486438	c__Alphaproteobacteria	99.1304	2.62319	0.641035	64.1035	5954389	5.95439	71	418985	184029	0.899043	89.9043	5648	d__Bacteria	p__Proteobacteria	c__Alphaproteobacteria	o__Minwuiales	f__Minwuiaceae	g__	0	2	0	1	0	4	0	0	1	1	0	0	1	2	3	0	0	0	8	4	1	0	0	0	2	0	0	1	0
PL23a_bin.120	SAMN29486439	k__Bacteria	80.198	1.88119	0.635094	63.5094	2564813	2.56481	316	35636	10175	0.872224	87.2224	2397	d__Bacteria	p__Chloroflexota	c__Dehalococcoidia	o__UBA1151	f__Bin127	g__	0	0	0	0	0	0	1	0	1	0	0	0	1	0	0	0	0	0	2	1	0	0	0	0	1	0	0	0	0
PL23a_bin.122	SAMN29486440	o__Rhizobiales	90.5942	1.42405	0.647068	64.7068	3351453	3.35145	150	92761	30935	0.853766	85.3766	2952	d__Bacteria	p__Proteobacteria	c__Alphaproteobacteria	o__Rhizobiales	f__Rhodobiaceae	g__	0	0	0	1	0	0	0	0	0	1	0	0	0	0	1	0	0	0	3	1	0	0	1	0	0	1	0	0	1
PL23a_bin.125	SAMN29486441	k__Bacteria	81.1894	1.16354	0.40529	40.529	5283566	5.28357	318	96709	23047	0.901631	90.1631	4220	d__Bacteria	p__SM23-31	c__SM23-31	o__SM23-31	f__SM23-31	g__	1	5	0	37	0	10	0	0	1	1	0	1	0	0	3	0	0	0	3	3	0	0	3	0	1	1	0	0	0
PL23a_bin.126	SAMN29486442	o__Rhodospirillales	84.1521	2.15589	0.504708	50.4708	2643757	2.64376	734	14848	4339	0.913986	91.3986	2680	d__Bacteria	p__Proteobacteria	c__Alphaproteobacteria	o__Rhodospirillales	f__Magnetovibrionaceae	g__Magnetovibrio	0	0	0	0	0	0	0	0	2	1	0	0	0	0	0	0	0	0	4	1	0	0	0	0	0	0	0	0	1
PL23a_bin.129	SAMN29486443	k__Bacteria	94.086	4.30108	0.69983	69.983	7830115	7.83012	364	161111	36015	0.931676	93.1676	6258	d__Bacteria	p__Planctomycetota	c__UBA1135	o__UBA1135	f__GCA-002686595	g__	1	27	9	3	0	1	0	0	0	1	0	1	0	2	9	0	0	0	16	8	1	0	0	0	0	0	0	1	0
PL23a_bin.2	SAMN29486444	k__Bacteria	93.1624	3.9886	0.4896	48.96	3155620	3.15562	47	244047	99484	0.903121	90.3121	2998	d__Bacteria	p__Nitrospinota	c__Nitrospinia	o__Nitrospinales	f__Nitrospinaceae	g__SZUA-226	1	3	0	0	0	9	2	0	5	1	0	1	0	0	10	0	0	1	10	6	0	0	1	0	0	1	0	0	0
PL23a_bin.25	SAMN29486445	c__Deltaproteobacteria	93.3513	3.45878	0.65596	65.596	7257101	7.2571	292	137962	43692	0.921211	92.1211	6394	d__Bacteria	p__Myxococcota	c__UBA9160	o__UBA9160	f__UBA4427	g__DUBZ01	0	2	0	0	0	6	1	1	0	0	0	0	0	0	3	1	1	0	17	3	0	0	1	0	0	1	0	1	0
PL23a_bin.28	SAMN29486446	c__Gammaproteobacteria	84.1633	7.82451	0.516097	51.6097	4947416	4.94742	1377	25252	5234	0.946033	94.6033	5014	d__Bacteria	p__Proteobacteria	c__Gammaproteobacteria	o__Pseudomonadales	f__HTCC2089	g__UBA9659	0	0	0	1	0	0	0	0	2	1	0	0	0	0	0	0	0	0	1	2	2	0	1	0	1	0	0	0	0
PL23a_bin.29	SAMN29486447	k__Bacteria	93.342	2.1978	0.402594	40.2594	6332063	6.33206	301	286867	50961	0.870395	87.0395	5133	d__Bacteria	p__Fibrobacterota	c__Chitinivibrionia	o__Chitinivibrionales	f__	g__	0	4	0	2	0	4	0	0	5	1	0	0	0	0	2	0	2	3	5	8	0	0	1	0	0	0	0	0	2
PL23a_bin.3	SAMN29486448	k__Bacteria	94.0651	8.6648	0.623615	62.3615	6094173	6.09417	468	199904	43497	0.897498	89.7498	5708	d__Bacteria	p__Desulfobacterota_B	c__Binatia	o__UBA1149	f__UBA1149	g__	4	10	0	0	0	1	0	0	1	1	0	0	0	0	3	0	0	0	10	5	0	0	1	0	1	0	0	0	0
PL23a_bin.35	SAMN29486449	k__Bacteria	85.0427	0.854701	0.369868	36.9868	2170263	2.17026	160	52178	17502	0.844225	84.4225	2048	d__Bacteria	p__Cyanobacteria	c__Vampirovibrionia	o__Gastranaerophilales	f__UBA9579	g__GWF2-37-15	0	3	0	0	0	0	0	0	7	0	0	0	0	0	2	0	0	0	2	7	0	0	0	0	0	0	0	0	0
PL23a_bin.37	SAMN29486450	k__Bacteria	86.1364	0.568182	0.515409	51.5409	3284574	3.28457	180	246150	54518	0.89411	89.411	2757	d__Bacteria	p__Planctomycetota	c__Phycisphaerae	o__Phycisphaerales	f__SM1A02	g__JABDLI01	1	3	0	3	0	3	0	0	1	0	0	0	0	0	4	0	0	0	5	2	0	0	1	0	0	0	0	0	0
PL23a_bin.39	SAMN29486451	k__Bacteria	94.2799	0.561798	0.452089	45.2089	3727784	3.72778	464	39434	11280	0.895446	89.5446	2836	d__Bacteria	p__Elusimicrobiota	c__Elusimicrobia	o__F11	f__FEN-1173	g__	1	9	0	0	0	1	0	0	4	0	1	0	0	0	3	0	0	0	5	4	0	0	2	0	0	1	0	0	0
PL23a_bin.4	SAMN29486452	k__Bacteria	87.0056	2.25989	0.606242	60.6242	6858753	6.85875	149	243779	78922	0.862635	86.2635	5307	d__Bacteria	p__Bacteroidota	c__Rhodothermia	o__Rhodothermales	f__	g__	1	10	2	7	0	4	1	1	2	0	0	0	2	2	12	0	0	0	11	13	0	0	2	0	0	0	0	0	0
PL23a_bin.40	SAMN29486453	c__Deltaproteobacteria	90.4839	4.55197	0.585482	58.5482	7671183	7.67118	516	93354	20211	0.913073	91.3073	6222	d__Bacteria	p__Myxococcota	c__Polyangia	o__JAAYKL01	f__JAAYKL01	g__	0	15	1	4	0	2	1	0	2	0	2	1	0	0	10	0	0	0	22	13	0	0	2	0	3	1	0	0	0
PL23a_bin.46	SAMN29486454	o__Cytophagales	99.5536	2.97619	0.435232	43.5232	6395469	6.39547	105	530061	195836	0.916584	91.6584	5395	d__Bacteria	p__Bacteroidota	c__Bacteroidia	o__Cytophagales	f__Cyclobacteriaceae	g__	1	4	4	14	0	2	0	0	4	0	0	0	0	0	14	0	0	0	0	3	0	0	2	0	0	0	0	1	1
PL23a_bin.5	SAMN29486455	c__Gammaproteobacteria	93.6005	2.13415	0.502237	50.2237	3215478	3.21548	134	107100	39854	0.886885	88.6885	2939	d__Bacteria	p__Proteobacteria	c__Gammaproteobacteria	o__Chromatiales	f__Sedimenticolaceae	g__	1	3	0	1	0	4	0	0	2	1	0	0	0	0	0	0	0	0	1	5	0	0	0	0	0	0	0	0	1
PL23a_bin.50	SAMN29486456	o__Rhodospirillales	84.6487	0	0.504899	50.4899	1374219	1.37422	32	555957	268613	0.867694	86.7694	1326	d__Bacteria	p__Proteobacteria	c__Alphaproteobacteria	o__Rhodospirillales	f__WOUV01	g__WOUV01	1	0	0	0	0	0	0	0	0	1	0	0	0	0	1	0	0	0	1	0	0	0	0	0	0	0	0	0	0
PL23a_bin.53	SAMN29486457	c__Alphaproteobacteria	94.2712	0.217391	0.612412	61.2412	2050469	2.05047	119	79629	27407	0.841393	84.1393	1864	d__Bacteria	p__Proteobacteria	c__Alphaproteobacteria	o__Micavibrionales_A	f__RGZA01	g__	0	0	0	0	0	0	0	0	0	0	0	0	0	0	1	0	0	0	2	2	0	0	0	0	0	0	0	0	1
PL23a_bin.54	SAMN29486458	k__Bacteria	86.1021	3.2967	0.439372	43.9372	5087184	5.08718	333	146356	40427	0.89872	89.872	3607	d__Bacteria	p__AABM5-125-24	c__BMS3BBIN04	o__BMS3BBIN04	f__BMS3BBIN04	g__	0	2	0	1	0	2	0	0	2	1	1	1	0	0	1	0	0	0	1	5	0	0	3	0	1	0	0	0	0
PL23a_bin.55	SAMN29486459	o__Clostridiales	88.4973	5.49645	0.337743	33.7743	3301270	3.30127	445	47659	9294	0.830473	83.0473	2838	d__Bacteria	p__Firmicutes_A	c__Clostridia	o__Peptostreptococcales	f__Caminicellaceae	g__	0	0	0	0	0	0	0	0	1	0	0	1	0	0	4	0	0	0	0	0	0	0	0	0	0	0	0	0	0
PL23a_bin.57	SAMN29486460	c__Deltaproteobacteria	92.6882	4.30108	0.709326	70.9326	5349167	5.34917	275	106776	26987	0.940485	94.0485	4790	d__Bacteria	p__Myxococcota	c__UBA9160	o__UBA9160	f__	g__	1	11	0	1	0	1	0	1	2	0	0	0	0	0	4	1	2	0	12	7	0	0	1	0	0	1	0	0	0
PL23a_bin.6	SAMN29486461	k__Bacteria	94.8634	1.0929	0.468795	46.8795	6120064	6.12006	590	77369	14171	0.912119	91.2119	4801	d__Bacteria	p__Bacteroidota	c__Bacteroidia	o__Chitinophagales	f__	g__	1	2	1	6	0	0	0	0	13	0	1	1	0	0	27	0	0	0	8	3	0	0	1	0	0	0	0	0	0
PL23a_bin.60	SAMN29486462	k__Bacteria	91.2162	3.37838	0.306945	30.6945	1790943	1.79094	97	302887	146326	0.898132	89.8132	1686	d__Bacteria	p__Chlamydiota	c__Chlamydiia	o__Chlamydiales	f__SM23-39	g__	0	2	0	1	0	9	1	3	0	0	0	0	0	0	1	0	0	0	0	1	0	0	1	0	1	0	0	0	0
PL23a_bin.7	SAMN29486463	k__Bacteria	83.6996	1.0989	0.492261	49.2261	1582152	1.58215	171	44572	11823	0.898107	89.8107	1533	d__Bacteria	p__Bacteroidota	c__Chlorobia	o__Chlorobiales	f__Chlorobiaceae	g__Chlorobium_A	0	0	0	1	0	0	0	0	3	1	0	0	0	0	0	0	0	1	1	0	0	0	0	0	1	0	0	0	1
PL23a_bin.71	SAMN29486464	c__Deltaproteobacteria	92.0737	2.47312	0.452621	45.2621	4795178	4.79518	170	179377	45217	0.864278	86.4278	4106	d__Bacteria	p__Desulfobacterota	c__SM23-61	o__WTBG01	f__CAIRTM01	g__	0	4	1	2	0	2	0	0	3	1	1	0	0	0	4	1	0	0	7	1	0	0	0	0	1	1	0	0	0
PL23a_bin.75	SAMN29486465	c__Gammaproteobacteria	90.2469	5.3171	0.566399	56.6399	5409392	5.40939	519	99041	21026	0.939003	93.9003	5307	d__Bacteria	p__Proteobacteria	c__Gammaproteobacteria	o__Pseudomonadales	f__HTCC2089	g__UBA4421	1	0	1	1	0	1	0	0	0	1	0	0	0	0	0	0	0	0	3	1	0	0	1	0	0	1	1	0	0
PL23a_bin.76	SAMN29486466	c__Deltaproteobacteria	96.7742	3.92473	0.585993	58.5993	8852784	8.85278	291	193751	69488	0.897044	89.7044	7447	d__Bacteria	p__DSWW01	c__DSWW01	o__DSWW01	f__DSWW01	g__	1	11	0	2	0	0	0	1	6	0	1	0	0	0	5	0	0	0	10	7	0	0	0	0	2	0	0	0	0
PL23a_bin.77	SAMN29486467	k__Bacteria	92.2164	3.78151	0.498215	49.8215	2863797	2.8638	92	514312	315721	0.918027	91.8027	2655	d__Bacteria	p__Bdellovibrionota	c__YA12-FULL-61-11	o__	f__	g__	2	9	0	1	0	0	0	0	0	0	0	0	0	0	3	1	0	0	5	5	0	0	1	0	1	0	0	0	0
PL23a_bin.8	SAMN29486468	c__Gammaproteobacteria	93.7733	2.50522	0.670951	67.0951	5120317	5.12032	711	53463	14128	0.82485	82.485	4502	d__Bacteria	p__Proteobacteria	c__Gammaproteobacteria	o__Chromatiales	f__Chromatiaceae	g__Thiohalocapsa	0	1	1	2	0	4	0	0	0	1	0	0	0	0	5	0	0	0	4	9	0	0	1	1	1	0	0	0	0
PL23a_bin.82	SAMN29486469	p__Bacteroidetes	81.8687	2.27273	0.373278	37.3278	4302155	4.30215	352	58831	14783	0.901733	90.1733	3404	d__Bacteria	p__Bacteroidota	c__Bacteroidia	o__Chitinophagales	f__Saprospiraceae	g__	0	1	1	4	0	2	0	1	4	0	0	1	0	0	5	0	0	0	1	5	0	0	1	0	1	0	0	0	0
PL23a_bin.83	SAMN29486470	c__Deltaproteobacteria	92.0737	1.29032	0.735755	73.5755	5192778	5.19278	91	409809	91625	0.926951	92.6951	4654	d__Bacteria	p__Myxococcota	c__UBA9160	o__UBA9160	f__UBA6930	g__	1	6	0	2	0	0	1	1	1	0	0	0	0	0	0	0	0	0	14	10	1	0	1	0	0	0	0	0	0
PL23a_bin.86	SAMN29486471	c__Alphaproteobacteria	98.4783	1.88406	0.621977	62.1977	5389594	5.38959	124	329108	71025	0.906104	90.6104	5056	d__Bacteria	p__Proteobacteria	c__Alphaproteobacteria	o__Sneathiellales	f__	g__	0	2	1	1	0	1	0	0	3	1	0	0	0	0	0	1	0	0	5	3	1	0	0	0	0	0	1	0	0
PL23a_bin.88	SAMN29486472	k__Bacteria	91.8803	3.67996	0.606157	60.6157	6582714	6.58271	1125	30374	7306	0.878917	87.8917	5276	d__Bacteria	p__Acidobacteriota	c__UBA6911	o__RPQK01	f__RPQK01	g__	1	6	0	9	1	1	0	0	6	1	0	0	0	0	8	0	0	0	19	15	0	0	3	0	0	1	0	0	1
PL23a_bin.9	SAMN29486473	c__Deltaproteobacteria	91.2186	0.645161	0.619071	61.9071	4310899	4.3109	640	41478	8970	0.873351	87.3351	4055	d__Bacteria	p__Desulfobacterota	c__Desulfarculia	o__Desulfarculales	f__Desulfarculaceae	g__SURF-10	0	1	0	2	0	1	0	0	3	1	0	0	0	0	2	0	0	1	6	3	0	0	2	0	1	1	0	0	1
PL23a_bin.93	SAMN29486474	c__Gammaproteobacteria	97.4713	9.76459	0.563218	56.3218	6770989	6.77099	577	178318	45853	0.861971	86.1971	6675	d__Bacteria	p__Proteobacteria	c__Gammaproteobacteria	o__DSM-100275	f__DSM-100275	g__QQUJ01	6	4	0	1	0	2	1	1	0	1	0	1	0	0	2	0	0	1	4	6	0	0	0	0	0	0	0	0	1
PL23a_bin.98	SAMN29486475	o__Rhodospirillales	98.7562	5.25498	0.685171	68.5171	4376935	4.37693	253	161616	41710	0.890291	89.0291	4037	d__Bacteria	p__Proteobacteria	c__Alphaproteobacteria	o__Rhodospirillales	f__	g__	0	0	1	0	0	1	1	1	2	1	0	0	1	2	4	0	0	0	12	7	0	0	1	0	0	1	0	0	0
PL23a_bin.99	SAMN29486476	c__Deltaproteobacteria	94.1935	2.25806	0.418216	41.8216	4886321	4.88632	156	220567	41182	0.872753	87.2753	4237	d__Bacteria	p__Desulfobacterota	c__Desulfobacteria	o__Desulfobacterales	f__SURF-7	g__	0	3	1	0	0	4	1	0	9	0	2	0	0	0	5	0	0	1	0	9	0	0	0	0	1	0	1	0	0
PL23b_bin.10	SAMN29486477	k__Bacteria	95.4545	2.94421	0.657667	65.7667	5118885	5.11888	99	196997	86558	0.894005	89.4005	4319	d__Bacteria	p__Planctomycetota	c__Phycisphaerae	o__Phycisphaerales	f__Phycisphaeraceae	g__	0	7	0	1	0	5	1	4	2	0	0	0	0	0	1	0	0	0	12	6	0	0	0	0	0	0	0	0	0
PL23b_bin.14	SAMN29486478	o__Cytophagales	99.1071	2.82738	0.449229	44.9229	9002784	9.00278	332	131402	42712	0.851735	85.1735	6987	d__Bacteria	p__Bacteroidota	c__Bacteroidia	o__Cytophagales	f__Cyclobacteriaceae	g__Fulvivirga	0	4	3	8	0	2	0	0	3	1	0	1	0	0	16	0	0	0	5	5	0	0	1	0	0	0	0	0	2
PL23b_bin.16	SAMN29486479	k__Bacteria	91.2707	2.08131	0.579944	57.9944	4293525	4.29352	651	47194	8603	0.89318	89.318	3987	d__Bacteria	p__Planctomycetota	c__Phycisphaerae	o__Phycisphaerales	f__Phycisphaeraceae	g__	0	8	0	2	0	3	3	1	1	0	0	0	0	0	1	0	0	0	6	3	0	0	0	0	1	1	0	1	0
PL23b_bin.17	SAMN29486480	c__Alphaproteobacteria	94.5031	0.869565	0.551991	55.1991	2270648	2.27065	114	92815	35422	0.887917	88.7917	2063	d__Bacteria	p__Proteobacteria	c__Alphaproteobacteria	o__Micavibrionales	f__Micavibrionaceae	g__	1	0	0	0	0	0	0	0	0	0	0	0	1	0	0	0	1	0	1	1	0	0	1	0	0	0	0	0	0
PL23b_bin.19	SAMN29486481	k__Bacteria	96.5909	2.27273	0.631413	63.1413	4549108	4.54911	72	342960	107585	0.894289	89.4289	3615	d__Bacteria	p__Planctomycetota	c__Phycisphaerae	o__UBA1845	f__Fen-1342	g__	1	7	2	3	0	2	0	0	0	1	0	1	0	0	5	1	0	0	8	8	0	0	1	0	0	0	0	0	0
PL23b_bin.2	SAMN29486482	k__Bacteria	88.5004	1.7094	0.323203	32.3203	2906163	2.90616	146	83507	34678	0.858323	85.8323	2616	d__Bacteria	p__Cyanobacteria	c__Vampirovibrionia	o__Gastranaerophilales	f__	g__	0	4	0	0	0	1	0	0	7	0	0	3	0	0	3	0	0	0	2	10	0	0	1	0	0	0	0	0	0
PL23b_bin.21	SAMN29486483	c__Gammaproteobacteria	87.1658	3.21839	0.658374	65.8374	4354627	4.35463	121	203947	75565	0.847397	84.7397	3871	d__Bacteria	p__Proteobacteria	c__Gammaproteobacteria	o__Chromatiales	f__Chromatiaceae	g__Thiohalocapsa	0	0	0	1	0	3	0	1	1	1	0	0	0	0	2	0	1	0	2	13	1	0	1	0	1	0	0	0	0
PL23b_bin.22	SAMN29486484	k__Bacteria	80.4924	0	0.606571	60.6571	7168941	7.16894	532	69477	17968	0.890237	89.0237	5678	d__Bacteria	p__Planctomycetota	c__Phycisphaerae	o__Sedimentisphaerales	f__SG8-4	g__PLanc-01	1	10	0	1	0	3	1	0	3	0	1	2	1	0	4	1	0	1	13	5	0	0	0	0	0	1	0	0	0
PL23b_bin.23	SAMN29486485	o__Clostridiales	99.6644	1.90157	0.333045	33.3045	3343402	3.3434	86	196480	60676	0.86382	86.382	2951	d__Bacteria	p__Firmicutes_A	c__Clostridia	o__Lachnospirales	f__Vallitaleaceae	g__	0	0	0	0	0	1	0	0	1	0	1	0	0	0	1	0	0	0	1	0	0	0	0	0	1	1	0	0	1
PL23b_bin.25	SAMN29486486	c__Alphaproteobacteria	97.5	0.6	0.611694	61.1694	2970449	2.97045	58	212847	104700	0.892142	89.2142	2732	d__Bacteria	p__Proteobacteria	c__Alphaproteobacteria	o__Caulobacterales	f__Parvularculaceae	g__	0	0	0	2	0	0	0	0	0	1	0	0	0	0	0	0	0	0	3	4	0	0	0	0	0	1	0	1	0
PL23b_bin.28	SAMN29486487	k__Bacteria	82.8482	2.37603	0.635604	63.5604	6836633	6.83663	1522	24442	5628	0.856964	85.6964	5777	d__Bacteria	p__Planctomycetota	c__Phycisphaerae	o__UBA1845	f__UBA1845	g__	1	8	11	2	0	3	0	0	4	0	0	0	0	3	13	0	0	0	16	9	0	0	4	0	0	0	0	0	1
PL23b_bin.30	SAMN29486488	k__Bacteria	92.4545	1.81818	0.492331	49.2331	6385958	6.38596	374	141515	27922	0.899405	89.9405	5498	d__Bacteria	p__Chloroflexota	c__Anaerolineae	o__Promineofilales	f__Promineofilaceae	g__JAACFF01	1	3	0	4	0	0	0	0	1	1	0	0	0	0	10	0	0	0	3	3	1	0	0	0	0	0	0	0	0
PL23b_bin.31	SAMN29486489	k__Bacteria	94.2115	2.68817	0.373894	37.3894	5164796	5.1648	471	96180	16514	0.87016	87.016	4228	d__Bacteria	p__Bacteroidota	c__Bacteroidia	o__Bacteroidales	f__Prolixibacteraceae	g__	0	1	0	4	0	0	0	0	2	1	0	1	0	0	5	0	0	0	2	1	0	0	1	0	0	0	0	0	2
PL23b_bin.32	SAMN29486490	k__Bacteria	97.8022	0	0.495668	49.5668	2512272	2.51227	122	149287	38490	0.860996	86.0996	2352	d__Bacteria	p__Bacteroidota	c__Chlorobia	o__Chlorobiales	f__Chlorobiaceae	g__Chlorobium_A	0	0	1	1	0	0	0	0	0	0	0	0	0	0	2	0	0	0	1	2	0	0	0	0	2	0	0	0	0
PL23b_bin.34	SAMN29486491	c__Gammaproteobacteria	95.7864	0.632184	0.636727	63.6727	4314967	4.31497	418	51830	13291	0.869123	86.9123	3672	d__Bacteria	p__Proteobacteria	c__Gammaproteobacteria	o__Chromatiales	f__Chromatiaceae	g__	0	2	0	2	0	2	0	0	1	1	0	0	0	0	2	0	1	0	7	3	1	0	0	0	1	0	0	0	0
PL23b_bin.36	SAMN29486492	k__Bacteria	99.4536	1.0929	0.403173	40.3173	3422714	3.42271	70	211427	90153	0.881443	88.1443	3111	d__Bacteria	p__Bacteroidota	c__Chlorobia	o__Chlorobiales	f__Chloroherpetonaceae	g__	1	1	5	3	0	0	1	0	6	1	0	0	0	0	3	0	0	1	2	3	0	0	1	0	1	1	0	0	1
PL23b_bin.38	SAMN29486493	c__Alphaproteobacteria	96.0699	3.40611	0.643584	64.3584	6203906	6.20391	101	617834	117557	0.913501	91.3501	5768	d__Bacteria	p__Proteobacteria	c__Alphaproteobacteria	o__DSM-16000	f__Inquilinaceae	g__JAAAOG01	0	0	1	0	0	3	0	0	3	1	0	0	1	0	0	0	0	0	1	2	0	0	1	0	0	0	0	0	1
PL23b_bin.39	SAMN29486494	o__Rhizobiales	81.8072	8.83534	0.671528	67.1528	2728811	2.72881	182	101910	21819	0.887843	88.7843	2574	d__Bacteria	p__Proteobacteria	c__Alphaproteobacteria	o__Rhizobiales	f__Methyloligellaceae	g__	0	0	1	0	1	0	0	0	1	1	0	0	0	0	1	0	0	0	3	1	0	0	0	0	0	0	0	0	0
PL23b_bin.4	SAMN29486495	k__Bacteria	98.9247	1.6129	0.349574	34.9574	4857807	4.85781	103	267695	98996	0.893777	89.3777	3874	d__Bacteria	p__Bacteroidota	c__Bacteroidia	o__Bacteroidales	f__F082	g__GCA-002708315	0	0	0	4	0	0	0	0	7	0	1	0	0	0	10	0	0	0	0	4	0	0	1	0	1	0	0	0	1
PL23b_bin.40	SAMN29486496	c__Gammaproteobacteria	93.4088	2.20905	0.628779	62.8779	3882948	3.88295	383	66726	15972	0.924342	92.4342	3582	d__Bacteria	p__Proteobacteria	c__Gammaproteobacteria	o__Pseudomonadales	f__Halieaceae	g__	0	0	0	0	0	1	0	0	0	1	1	0	0	0	1	0	0	0	4	4	0	0	0	0	1	0	0	0	1
PL23b_bin.44	SAMN29486497	o__Rhodospirillales	85.5691	3.47806	0.693287	69.3287	2783310	2.78331	490	28453	7099	0.899717	89.9717	2686	d__Bacteria	p__Proteobacteria	c__Alphaproteobacteria	o__Rhodospirillales	f__Magnetospiraceae	g__Magnetospira	0	0	0	1	0	0	0	0	0	1	0	0	0	0	0	0	0	0	5	2	0	0	0	0	0	1	0	0	1
PL23b_bin.46	SAMN29486498	k__Bacteria	89.8305	1.69492	0.57401	57.401	2764980	2.76498	40	225821	166315	0.90378	90.378	2619	d__Bacteria	p__Bipolaricaulota	c__Bipolaricaulia	o__UBA7950	f__UBA9294	g__SPBW01	1	0	0	2	0	1	0	0	1	0	0	0	0	0	0	0	0	0	1	0	0	0	0	0	1	0	0	0	0
PL23b_bin.47	SAMN29486499	o__Rhodospirillales	88.1435	2.76741	0.678271	67.8271	4270407	4.27041	753	36615	7182	0.854613	85.4613	3623	d__Bacteria	p__Proteobacteria	c__Alphaproteobacteria	o__Rhodospirillales	f__Rhodospirillaceae	g__Rhodospira	0	1	0	1	0	1	0	0	0	1	1	0	0	0	1	0	0	0	4	4	0	0	1	0	2	0	0	0	0
PL23b_bin.48	SAMN29486500	c__Alphaproteobacteria	91.4565	3.2556	0.642782	64.2782	5261390	5.26139	497	62959	14766	0.910305	91.0305	5019	d__Bacteria	p__Proteobacteria	c__Alphaproteobacteria	o__SP197	f__SP197	g__	0	1	0	1	0	0	0	0	0	1	0	0	0	0	2	1	0	0	10	2	0	0	1	2	1	1	0	0	0
PL23b_bin.49	SAMN29486501	c__Gammaproteobacteria	87.041	4.40385	0.619822	61.9822	3807741	3.80774	497	48782	10510	0.934892	93.4892	3546	d__Bacteria	p__Proteobacteria	c__Gammaproteobacteria	o__Woeseiales	f__Woeseiaceae	g__UBA1847	0	1	0	3	0	2	0	0	0	1	0	0	0	1	4	0	1	0	0	2	0	0	0	0	1	0	0	0	0
PL23b_bin.52	SAMN29486502	c__Gammaproteobacteria	89.0931	2.22293	0.636412	63.6412	4411823	4.41182	44	603045	168946	0.918214	91.8214	3925	d__Bacteria	p__Proteobacteria	c__Gammaproteobacteria	o__Woeseiales	f__Woeseiaceae	g__	1	1	0	2	0	3	0	0	2	1	0	0	0	0	1	0	0	0	4	7	0	0	1	0	1	0	0	0	1
PL23b_bin.54	SAMN29486503	k__Bacteria	88.752	0.844595	0.468654	46.8654	3265424	3.26542	708	27216	5500	0.927646	92.7646	2922	d__Bacteria	p__Verrucomicrobiota	c__Verrucomicrobiae	o__Opitutales	f__Puniceicoccaceae	g__	1	1	0	3	0	0	0	0	0	1	0	0	0	0	0	0	0	0	0	4	0	0	1	0	0	0	0	0	1
PL23b_bin.55	SAMN29486504	k__Bacteria	88.2051	2.5641	0.423057	42.3057	1784248	1.78425	295	35341	7999	0.908316	90.8316	1826	d__Bacteria	p__Cyanobacteria	c__Vampirovibrionia	o__Gastranaerophilales	f__UBA9579	g__GWF2-37-15	0	2	0	0	0	0	0	0	5	0	0	0	0	0	3	0	0	0	3	5	0	0	0	0	0	0	0	0	0
PL23b_bin.56	SAMN29486505	k__Bacteria	81.3585	0	0.523306	52.3306	1057618	1.05762	52	138447	34615	0.889953	88.9953	1769	d__Bacteria	p__Patescibacteria	c__Gracilibacteria	o__BD1-5	f__UBA2023	g__	1	0	0	0	0	0	0	0	0	0	0	0	0	0	0	0	0	0	1	0	0	0	0	0	0	0	0	0	0
PL23b_bin.6	SAMN29486506	c__Alphaproteobacteria	83.5884	2.6087	0.693312	69.3312	5208290	5.20829	460	66723	15676	0.880451	88.0451	4843	d__Bacteria	p__Proteobacteria	c__Alphaproteobacteria	o__Kiloniellales	f__CECT-8803	g__	0	3	0	0	0	7	0	1	2	1	0	0	0	0	5	0	0	0	10	3	1	0	2	0	0	1	0	0	0
PL23b_bin.63	SAMN29486507	c__Deltaproteobacteria	96.4286	5.03584	0.50411	50.411	5619002	5.619	324	95212	27789	0.864623	86.4623	4843	d__Bacteria	p__Desulfobacterota	c__SM23-61	o__WTBG01	f__CAIRTM01	g__	0	3	1	2	0	0	0	0	4	0	0	0	0	0	6	0	0	0	4	5	0	0	1	0	2	1	1	0	0
PL23b_bin.68	SAMN29486508	k__Bacteria	94.3182	2.37603	0.491594	49.1594	5710954	5.71095	243	120983	36698	0.89138	89.138	4433	d__Bacteria	p__Planctomycetota	c__Phycisphaerae	o__Sedimentisphaerales	f__Anaerohalophaeraceae	g__	1	4	0	0	0	1	0	1	2	0	0	0	0	0	0	0	1	0	5	4	0	0	0	0	0	0	0	0	0
PL23b_bin.69	SAMN29486509	k__Bacteria	91.3996	3.4188	0.458207	45.8207	7800196	7.8002	95	404260	158410	0.86387	86.387	6662	d__Bacteria	p__SAR324	c__SAR324	o__XYD2-FULL-50-16	f__XYD2-FULL-50-16	g__	0	4	3	2	0	1	0	0	1	1	0	0	0	1	1	0	0	0	4	3	0	0	2	0	1	2	0	0	0
PL23b_bin.70	SAMN29486510	k__Bacteria	98.9011	0	0.375578	37.5578	2263425	2.26342	19	455430	192368	0.936381	93.6381	2119	d__Bacteria	p__Marinisomatota	c__Marinisomatia	o__Marinisomatales	f__J089	g__	1	1	0	0	0	0	0	0	0	1	0	1	0	0	2	0	0	0	1	4	0	0	1	0	0	0	0	0	1
PL23b_bin.72	SAMN29486511	k__Bacteria	91.1239	4.34174	0.424426	42.4426	7973039	7.97304	132	362636	118608	0.853637	85.3637	6641	d__Bacteria	p__SAR324	c__SAR324	o__XYD2-FULL-50-16	f__XYD2-FULL-50-16	g__	0	5	3	2	0	5	0	0	4	1	0	0	0	0	4	0	0	0	3	3	0	0	2	0	2	2	0	0	0
PL23b_bin.73	SAMN29486512	k__Bacteria	81.5359	1.49393	0.426644	42.6644	3330115	3.33012	683	21841	6214	0.907564	90.7564	2960	d__Bacteria	p__Bdellovibrionota	c__Oligoflexia	o__Oligoflexales	f__CACXFL01	g__	0	1	0	1	0	2	0	0	4	1	0	0	0	0	0	0	0	0	2	1	0	0	0	0	0	0	0	0	1
PL23b_bin.75	SAMN29486513	k__Bacteria	99.4505	1.92308	0.488124	48.8124	2882734	2.88273	77	165872	73041	0.872904	87.2904	2791	d__Bacteria	p__Bacteroidota	c__Chlorobia	o__Chlorobiales	f__Chlorobiaceae	g__Chlorobium_A	0	0	1	0	0	0	0	0	4	0	0	0	0	0	1	0	1	0	1	0	0	0	0	0	2	0	0	0	0
PL23b_bin.8	SAMN29486514	c__Spirochaetia	97.6	3.74118	0.605062	60.5062	4026984	4.02698	231	101319	24678	0.931948	93.1948	3820	d__Bacteria	p__Spirochaetota	c__Spirochaetia	o__Spirochaetales_C	f__Alkalispirochaetaceae	g__	0	4	0	0	0	3	0	0	2	0	0	0	0	0	2	0	0	0	9	5	0	0	0	0	0	0	0	0	1
PL23b_bin.82	SAMN29486515	k__Bacteria	93.1818	0	0.657946	65.7946	3907919	3.90792	56	415735	152815	0.894284	89.4284	3248	d__Bacteria	p__Planctomycetota	c__Phycisphaerae	o__Phycisphaerales	f__Phycisphaeraceae	g__	0	6	2	1	0	1	0	0	1	1	0	0	0	0	4	0	0	0	10	5	0	0	0	0	1	0	0	0	0
PL23b_bin.85	SAMN29486516	k__Bacteria	98.1183	2.95699	0.321681	32.1681	5501843	5.50184	81	367242	108979	0.903669	90.3669	4611	d__Bacteria	p__Bacteroidota	c__Bacteroidia	o__Bacteroidales	f__UBA12077	g__UBA12077	0	1	2	7	0	2	2	0	10	0	0	0	0	0	17	0	0	0	2	2	0	0	0	0	2	0	0	0	1
PL23b_bin.87	SAMN29486517	p__Bacteroidetes	99.0099	1.73267	0.423177	42.3177	5061129	5.06113	139	197393	53644	0.907744	90.7744	4338	d__Bacteria	p__Bacteroidota	c__Bacteroidia	o__Chitinophagales	f__Saprospiraceae	g__	1	2	1	6	0	2	0	0	1	0	0	0	0	0	2	0	0	0	3	2	0	0	1	0	0	0	0	0	0
PL23b_bin.89	SAMN29486518	c__Alphaproteobacteria	93.4796	1.83406	0.688542	68.8542	4767622	4.76762	285	101671	22206	0.865464	86.5464	4019	d__Bacteria	p__Proteobacteria	c__Alphaproteobacteria	o__Azospirillales	f__Azospirillaceae	g__	0	1	0	1	0	1	0	0	1	0	0	0	1	1	1	1	0	0	5	4	1	0	0	0	0	1	0	1	1
PL23b_bin.90	SAMN29486519	c__Alphaproteobacteria	99.3702	5.21739	0.642901	64.2901	5508974	5.50897	89	422523	107488	0.896083	89.6083	5120	d__Bacteria	p__Proteobacteria	c__Alphaproteobacteria	o__Kiloniellales	f__Rhodovibrionaceae	g__	0	1	1	0	0	2	0	2	0	1	0	0	1	0	0	1	0	0	6	3	0	0	0	2	0	0	0	0	0
PL23b_bin.91	SAMN29486520	k__Bacteria	99.3548	2.15054	0.371378	37.1378	4291714	4.29171	85	236374	100113	0.897027	89.7027	3595	d__Bacteria	p__Bacteroidota	c__Bacteroidia	o__Bacteroidales	f__Prolixibacteraceae	g__JABMQB01	0	3	0	2	0	1	0	0	6	0	1	1	0	0	1	0	0	0	0	2	0	0	0	0	0	0	0	0	2
PL23b_bin.92	SAMN29486521	k__Bacteria	97.7273	0	0.436617	43.6617	2571176	2.57118	163	78574	23714	0.902317	90.2317	2188	d__Bacteria	p__Planctomycetota	c__Phycisphaerae	o__Sedimentisphaerales	f__SG8-4	g__	0	2	0	0	1	2	0	0	1	0	0	0	0	0	2	0	0	0	2	1	0	0	1	0	0	0	0	0	0
PL23b_bin.93	SAMN29486522	k__Bacteria	96.5909	0	0.610627	61.0627	2935690	2.93569	157	139915	33969	0.886837	88.6837	2585	d__Bacteria	p__Planctomycetota	c__Phycisphaerae	o__Phycisphaerales	f__Phycisphaeraceae	g__	0	5	0	1	0	2	0	1	2	1	0	0	0	0	0	0	1	0	5	3	0	0	1	0	0	0	0	0	1
PL23b_bin.95	SAMN29486523	s__algicola	90.4652	1.88433	0.425153	42.5153	3974387	3.97439	304	57859	17902	0.917766	91.7766	3622	d__Bacteria	p__Bacteroidota	c__Bacteroidia	o__Flavobacteriales	f__Flavobacteriaceae	g__Croceivirga	0	1	0	4	0	3	0	0	1	0	0	0	0	0	2	0	0	0	0	1	0	0	2	0	0	0	0	0	1
PL23b_bin.96	SAMN29486524	k__Bacteria	93.6286	1.7094	0.31492	31.492	3114365	3.11436	307	49249	15675	0.82999	82.999	2647	d__Bacteria	p__Cyanobacteria	c__Vampirovibrionia	o__Gastranaerophilales	f__	g__	0	3	1	0	0	0	0	0	7	0	0	4	0	1	10	0	1	1	2	8	0	0	2	0	0	0	0	0	0
PL23b_bin.97	SAMN29486525	k__Bacteria	92.0455	1.70455	0.540695	54.0695	4464145	4.46415	446	58144	12460	0.861788	86.1788	3739	d__Bacteria	p__Planctomycetota	c__Phycisphaerae	o__UBA1845	f__UBA1845	g__SBAX01	0	7	1	0	0	2	0	0	6	0	1	0	0	0	5	0	1	0	4	7	0	1	0	0	2	0	0	0	3
PL23b_bin.99	SAMN29486526	k__Bacteria	97.3118	0	0.422356	42.2356	3902815	3.90281	174	100220	35535	0.92214	92.214	3386	d__Bacteria	p__Bacteroidota	c__Bacteroidia	o__Flavobacteriales	f__Schleiferiaceae	g__Owenweeksia	0	0	0	1	0	1	0	0	2	0	0	0	0	0	10	0	0	0	4	3	1	0	1	0	0	0	0	0	1
PL24a_bin.1	SAMN29486527	k__Bacteria	94.5055	0.0646412	0.539346	53.9346	1510147	1.51015	203	35709	10807	0.886861	88.6861	1527	d__Bacteria	p__Proteobacteria	c__Alphaproteobacteria	o__Rickettsiales	f__UBA8987	g__	2	2	0	1	0	3	0	0	0	0	0	0	0	0	0	0	0	0	1	0	0	0	0	0	0	0	0	1	0
PL24a_bin.10	SAMN29486528	k__Bacteria	98.9011	0	0.570508	57.0508	2431557	2.43156	47	174763	92891	0.877541	87.7541	2222	d__Bacteria	p__Bacteroidota	c__Chlorobia	o__Chlorobiales	f__Chlorobiaceae	g__Chlorobium_A	0	0	1	1	0	0	0	0	3	0	0	0	0	0	1	0	0	0	1	1	1	0	1	0	1	0	0	0	0
PL24a_bin.19	SAMN29486529	k__Bacteria	99.7133	6.98925	0.318751	31.8751	4888182	4.88818	173	148731	52542	0.902417	90.2417	4054	d__Bacteria	p__Bacteroidota	c__Bacteroidia	o__Bacteroidales	f__UBA12077	g__UBA12077	0	0	2	6	0	2	0	0	4	0	0	1	0	0	12	0	0	0	2	0	0	0	1	0	2	0	0	0	0
PL24a_bin.2	SAMN29486530	k__Bacteria	95.9016	2.84153	0.453391	45.3391	3285043	3.28504	472	53617	11280	0.94665	94.665	3003	d__Bacteria	p__Bacteroidota	c__Bacteroidia	o__Cytophagales	f__CCMP332	g__	0	1	0	6	0	1	0	0	2	0	0	1	0	0	3	0	0	0	1	3	0	0	1	0	0	0	0	0	0
PL24a_bin.20	SAMN29486531	c__Spirochaetia	98.7388	3.06667	0.604253	60.4253	4278277	4.27828	165	161121	41827	0.932545	93.2545	3988	d__Bacteria	p__Spirochaetota	c__Spirochaetia	o__Spirochaetales_C	f__Alkalispirochaetaceae	g__	0	4	0	0	0	3	0	0	3	0	0	0	0	0	1	0	0	0	8	4	0	0	0	0	0	0	0	0	1
PL24a_bin.21	SAMN29486532	p__Firmicutes	84.9191	2.54237	0.396781	39.6781	2371826	2.37183	474	25445	6393	0.901122	90.1122	2075	d__Bacteria	p__Firmicutes_G	c__UBA4882	o__UBA8346	f__	g__	0	1	0	1	0	1	0	0	1	0	0	0	0	0	2	0	0	0	0	1	0	0	0	0	0	0	0	0	0
PL24a_bin.25	SAMN29486533	k__Bacteria	86.4494	0.0474834	0.416138	41.6138	7570532	7.57053	692	62506	14793	0.877666	87.7666	6183	d__Bacteria	p__SAR324	c__SAR324	o__SAR324	f__GCA-2753255	g__GCA-2753255	0	4	7	1	0	3	0	0	14	1	0	0	0	1	13	0	0	0	7	3	0	0	2	0	0	1	0	0	0
PL24a_bin.26	SAMN29486534	o__Clostridiales	99.2908	1.41844	0.330863	33.0863	4594864	4.59486	190	142333	39875	0.813562	81.3562	3913	d__Bacteria	p__Firmicutes_A	c__Clostridia	o__Peptostreptococcales	f__Caminicellaceae	g__Maledivibacter	0	0	0	0	0	0	0	0	0	0	0	0	0	0	4	0	0	0	1	0	0	0	0	0	0	1	0	1	0
PL24a_bin.28	SAMN29486535	c__Gammaproteobacteria	97.9113	0.661376	0.42091	42.091	4476344	4.47634	110	153876	80805	0.895512	89.5512	3964	d__Bacteria	p__Proteobacteria	c__Gammaproteobacteria	o__Pseudomonadales	f__Saccharospirillaceae	g__Gynuella	0	1	1	0	0	6	0	2	2	1	0	0	0	0	1	0	0	0	0	2	0	0	0	0	0	0	0	0	1
PL24a_bin.29	SAMN29486536	c__Gammaproteobacteria	86.4987	5.56202	0.415284	41.5284	2467288	2.46729	317	41329	9659	0.887902	88.7902	2179	d__Bacteria	p__Proteobacteria	c__Gammaproteobacteria	o__UBA12402	f__UBA12402	g__	0	0	0	0	0	1	0	0	0	1	0	0	0	0	0	0	0	0	0	2	0	0	0	0	1	0	0	1	1
PL24a_bin.3	SAMN29486537	c__Deltaproteobacteria	90.9462	5.16129	0.640316	64.0316	6053626	6.05363	1198	39252	6241	0.905367	90.5367	5338	d__Bacteria	p__Desulfobacterota_B	c__Binatia	o__HRBIN30	f__CADEER01	g__CADEER01	1	3	0	1	0	0	0	1	2	0	0	0	1	0	3	0	0	0	4	8	1	0	1	0	0	0	0	1	0
PL24a_bin.31	SAMN29486538	c__Alphaproteobacteria	90.9684	5.13458	0.65254	65.254	5083364	5.08336	536	88820	14198	0.894859	89.4859	4715	d__Bacteria	p__Proteobacteria	c__Alphaproteobacteria	o__Kiloniellales	f__Rhodovibrionaceae	g__	0	2	1	0	0	1	1	1	1	1	0	0	1	0	2	1	0	0	3	6	0	0	0	2	0	1	1	0	1
PL24a_bin.34	SAMN29486539	c__Alphaproteobacteria	89.1564	0.666667	0.490596	49.0596	1767965	1.76797	159	70119	16595	0.914673	91.4673	1797	d__Bacteria	p__Proteobacteria	c__Alphaproteobacteria	o__Micavibrionales	f__Micavibrionaceae	g__	1	0	0	1	0	1	0	0	0	1	0	0	0	0	0	0	0	0	3	2	0	0	0	0	0	0	0	0	1
PL24a_bin.35	SAMN29486540	k__Bacteria	96.1355	1.92308	0.471738	47.1738	2363232	2.36323	119	84520	32790	0.890341	89.0341	2267	d__Bacteria	p__Bacteroidota	c__Chlorobia	o__Chlorobiales	f__Chlorobiaceae	g__Chlorobium_A	0	0	1	0	0	0	0	0	3	0	0	1	0	0	2	0	0	0	2	0	0	0	0	0	2	2	0	0	0
PL24a_bin.39	SAMN29486541	k__Bacteria	98.7421	0	0.577268	57.7268	4617442	4.61744	140	195624	54153	0.874985	87.4985	3972	d__Bacteria	p__Chloroflexota	c__Chloroflexia	o__Chloroflexales	f__Chloroflexaceae	g__	0	5	3	2	0	0	0	0	1	0	0	0	0	0	3	0	0	0	3	3	0	0	2	0	1	0	0	0	1
PL24a_bin.4	SAMN29486542	c__Deltaproteobacteria	95.4839	0.806452	0.542763	54.2763	5458103	5.4581	326	84842	25202	0.86027	86.027	4440	d__Bacteria	p__Desulfobacterota	c__Desulfobacteria	o__Desulfobacterales	f__	g__	0	2	0	2	0	0	0	0	2	1	0	0	0	0	8	0	1	0	10	3	0	0	1	0	2	0	0	1	0
PL24a_bin.40	SAMN29486543	o__Cytophagales	84.5596	3.55159	0.451437	45.1437	7119973	7.11997	1862	17959	4594	0.860365	86.0365	6222	d__Bacteria	p__Bacteroidota	c__Bacteroidia	o__Cytophagales	f__Cyclobacteriaceae	g__Fulvivirga	0	2	3	4	0	3	1	0	2	0	0	1	0	0	8	0	0	0	3	4	0	0	1	0	0	0	0	0	0
PL24a_bin.41	SAMN29486544	p__Firmicutes	97.3684	2.48538	0.413051	41.3051	4161951	4.16195	44	389926	170196	0.909471	90.9471	3926	d__Bacteria	p__Firmicutes_F	c__Halanaerobiia	o__Halanaerobiales	f__DTU029	g__	1	3	0	2	0	1	0	0	0	0	0	0	0	0	1	0	0	0	0	1	0	0	0	0	1	1	0	0	0
PL24a_bin.42	SAMN29486545	s__algicola	95.3544	2.52475	0.408099	40.8099	3869589	3.86959	312	80495	16328	0.92751	92.751	3495	d__Bacteria	p__Bacteroidota	c__Bacteroidia	o__Flavobacteriales	f__Flavobacteriaceae	g__Muricauda	0	2	0	1	0	1	0	1	4	0	0	0	0	0	7	0	0	0	1	0	0	0	0	0	0	0	0	0	0
PL24a_bin.47	SAMN29486546	k__Bacteria	97.8495	2.68817	0.373036	37.3036	5844972	5.84497	348	100915	25535	0.865912	86.5912	4824	d__Bacteria	p__Bacteroidota	c__Bacteroidia	o__Bacteroidales	f__Prolixibacteraceae	g__	0	1	0	4	0	1	0	0	3	1	0	1	0	0	4	0	0	0	3	2	0	0	0	0	0	0	0	0	0
PL24a_bin.49	SAMN29486547	o__Rhodospirillales	86.7848	3.12951	0.635025	63.5025	3363206	3.36321	428	40858	9753	0.891769	89.1769	3306	d__Bacteria	p__Proteobacteria	c__Alphaproteobacteria	o__Rhodospirillales	f__Casp-alpha2	g__	0	0	0	0	0	1	0	0	0	1	0	0	1	0	3	0	0	0	7	2	1	0	1	0	0	1	0	0	0
PL24a_bin.50	SAMN29486548	k__Bacteria	97.8142	1.0929	0.40368	40.368	3362364	3.36236	104	226623	67047	0.880499	88.0499	3038	d__Bacteria	p__Bacteroidota	c__Chlorobia	o__Chlorobiales	f__Chloroherpetonaceae	g__	1	1	6	3	0	0	0	0	5	1	0	0	0	0	4	0	0	1	1	3	0	0	1	0	2	1	0	0	1
PL24a_bin.52	SAMN29486549	o__Rhodospirillales	98.5075	1.27488	0.670337	67.0337	3170690	3.17069	168	76301	27543	0.904429	90.4429	2966	d__Bacteria	p__Proteobacteria	c__Alphaproteobacteria	o__Rhodospirillales	f__Magnetospiraceae	g__Magnetospira	0	0	0	1	0	1	0	0	0	1	0	0	0	0	3	0	0	0	1	5	0	0	0	0	0	1	0	0	0
PL24a_bin.55	SAMN29486550	s__algicola	98.7459	0.744932	0.35445	35.445	3999358	3.99936	48	453879	128300	0.915858	91.5858	3562	d__Bacteria	p__Bacteroidota	c__Bacteroidia	o__Flavobacteriales	f__Flavobacteriaceae	g__Winogradskyella	0	1	0	4	0	3	0	1	2	1	0	0	0	0	6	0	0	0	0	2	0	0	0	0	0	0	0	0	0
PL24a_bin.57	SAMN29486551	c__Deltaproteobacteria	93.4409	1.50538	0.554572	55.4572	3242524	3.24252	278	60760	14816	0.908321	90.8321	3195	d__Bacteria	p__Desulfobacterota_F	c__Desulfuromonadia	o__Desulfuromonadales	f__Geopsychrobacteraceae	g__	0	3	0	0	0	1	0	0	0	0	0	0	0	0	1	0	1	0	5	2	0	0	2	0	0	1	0	0	1
PL24a_bin.58	SAMN29486552	c__Gammaproteobacteria	95.6448	1.68416	0.62533	62.533	4109611	4.10961	247	85338	30837	0.920777	92.0777	3721	d__Bacteria	p__Proteobacteria	c__Gammaproteobacteria	o__Pseudomonadales	f__Halieaceae	g__	0	2	0	0	0	0	0	0	0	1	0	0	0	0	2	0	0	0	3	4	1	0	0	0	1	0	0	0	1
PL24a_bin.59	SAMN29486553	o__Rhizobiales	95.5222	2.21519	0.629036	62.9036	4671285	4.67129	287	84733	24877	0.812762	81.2762	4089	d__Bacteria	p__Proteobacteria	c__Alphaproteobacteria	o__Rhizobiales	f__Xanthobacteraceae	g__	0	0	0	1	0	0	0	0	1	1	0	0	0	0	1	0	0	0	4	1	0	0	0	0	1	1	0	1	0
PL24a_bin.6	SAMN29486554	c__Deltaproteobacteria	81.0215	9.35484	0.437842	43.7842	6137861	6.13786	1032	41337	7174	0.877141	87.7141	5563	d__Bacteria	p__Desulfobacterota	c__Desulfobacteria	o__Desulfobacterales	f__Desulfobacteraceae	g__Desulfobacter	0	0	0	0	0	0	1	0	5	0	0	1	0	0	3	0	0	1	5	4	0	0	1	0	3	0	0	0	0
PL24a_bin.60	SAMN29486555	c__Alphaproteobacteria	91.3768	1.30435	0.58646	58.646	3980500	3.9805	284	51687	17387	0.904679	90.4679	3728	d__Bacteria	p__Proteobacteria	c__Alphaproteobacteria	o__Rhizobiales	f__Aestuariivirgaceae	g__JABDJG01	0	0	0	1	0	0	0	0	1	1	0	1	0	0	1	0	0	0	2	1	0	0	0	2	0	0	0	0	0
PL24a_bin.61	SAMN29486556	c__Gammaproteobacteria	80.3161	1.91571	0.452858	45.2858	1477096	1.4771	269	45321	6320	0.905858	90.5858	1488	d__Bacteria	p__Proteobacteria	c__Gammaproteobacteria	o__CAIQBE01	f__CAIQBE01	g__	0	0	0	0	0	0	0	0	0	0	0	0	0	0	0	0	0	0	2	0	0	0	0	0	0	0	0	0	0
PL24a_bin.65	SAMN29486557	c__Alphaproteobacteria	94.8696	3.69565	0.613469	61.3469	5145953	5.14595	361	82496	24693	0.8976	89.76	4761	d__Bacteria	p__Proteobacteria	c__Alphaproteobacteria	o__UBA8366	f__GCA-2696645	g__Hwanghaeella	0	1	1	0	0	0	2	1	2	1	0	0	1	0	0	0	0	0	6	5	1	0	0	0	1	0	0	0	1
PL24a_bin.70	SAMN29486558	c__Alphaproteobacteria	85.8557	1.0917	0.66955	66.955	4314045	4.31405	361	77528	15468	0.900259	90.0259	3991	d__Bacteria	p__Proteobacteria	c__Alphaproteobacteria	o__DSM-16000	f__Inquilinaceae	g__JAAAOG01	0	0	1	1	0	3	1	0	0	0	0	0	1	0	0	0	0	1	6	3	0	0	0	0	0	0	0	0	0
PL24a_bin.71	SAMN29486559	k__Bacteria	89.2551	3.07263	0.340077	34.0077	4093023	4.09302	271	91435	24208	0.925091	92.5091	3544	d__Bacteria	p__Bacteroidota	c__Ignavibacteria	o__Ignavibacteriales	f__Melioribacteraceae	g__	0	3	0	5	0	1	0	0	5	0	1	4	0	0	4	0	0	0	3	6	0	0	2	0	0	0	0	0	0
PL24a_bin.78	SAMN29486560	p__Cyanobacteria	95.6332	0.982533	0.33112	33.112	4625331	4.62533	176	125662	37813	0.820052	82.0052	3931	d__Bacteria	p__Cyanobacteria	c__Cyanobacteriia	o__Cyanobacteriales	f__Prochloraceae	g__	0	7	9	1	0	0	0	0	11	0	0	0	0	3	6	0	0	0	0	0	0	0	1	0	0	0	0	1	1
PL24a_bin.80	SAMN29486561	c__Alphaproteobacteria	98.69	1.96507	0.649993	64.9993	6326713	6.32671	122	250655	89396	0.889026	88.9026	5694	d__Bacteria	p__Proteobacteria	c__Alphaproteobacteria	o__DSM-16000	f__Inquilinaceae	g__JAAAOG01	0	2	7	0	0	1	1	2	1	1	0	0	2	0	1	0	0	0	10	3	0	0	0	1	1	0	0	0	2
PL24a_bin.9	SAMN29486562	k__Bacteria	94.8718	1.7094	0.383336	38.3336	2646347	2.64635	405	54361	9017	0.824803	82.4803	2418	d__Bacteria	p__Cyanobacteria	c__Vampirovibrionia	o__Gastranaerophilales	f__UBA9579	g__GWF2-37-15	1	3	0	0	0	1	0	0	8	0	0	3	0	0	1	0	0	1	1	5	0	0	1	0	0	1	0	0	0
PL25a_bin.1	SAMN29486563	k__Bacteria	91.9142	1.18812	0.593809	59.3809	2816281	2.81628	395	52850	9759	0.887018	88.7018	2674	d__Bacteria	p__Chloroflexota	c__Dehalococcoidia	o__UBA1151	f__Bin127	g__	1	1	0	2	0	0	0	0	1	0	0	0	1	0	0	0	0	0	1	1	0	0	0	0	0	0	0	0	0
PL25a_bin.10	SAMN29486564	c__Gammaproteobacteria	93.5185	3.08642	0.566112	56.6112	3031881	3.03188	22	543956	213784	0.936305	93.6305	2834	d__Bacteria	p__Proteobacteria	c__Gammaproteobacteria	o__Pseudomonadales	f__HTCC2089	g__	1	2	0	0	0	0	0	0	3	1	0	0	0	0	2	0	0	0	3	4	0	0	0	0	0	0	0	0	1
PL25a_bin.100	SAMN29486565	c__Gammaproteobacteria	99.0302	2.61494	0.438592	43.8592	5882785	5.88279	167	155938	54854	0.874229	87.4229	4645	d__Bacteria	p__Proteobacteria	c__Gammaproteobacteria	o__Pseudomonadales	f__Cellvibrionaceae	g__Marinagarivorans	0	2	0	1	0	4	0	0	1	1	0	0	0	0	3	0	0	0	3	2	1	0	1	0	0	0	0	0	0
PL25a_bin.101	SAMN29486566	k__Bacteria	97.8495	0.537634	0.406386	40.6386	4020893	4.02089	144	177931	58551	0.928303	92.8303	3445	d__Bacteria	p__Bacteroidota	c__Bacteroidia	o__Flavobacteriales	f__	g__	1	1	2	4	0	0	0	0	11	0	0	0	0	0	8	0	0	0	3	3	0	0	3	0	0	0	0	0	0
PL25a_bin.102	SAMN29486567	o__Rhodospirillales	83.9967	0.497512	0.497415	49.7415	1334237	1.33424	18	393211	141059	0.863576	86.3576	1207	d__Bacteria	p__Proteobacteria	c__Alphaproteobacteria	o__Rhodospirillales	f__WOUV01	g__WOUV01	0	0	0	0	0	0	0	0	0	0	0	0	0	0	2	0	0	0	0	0	1	0	0	0	0	0	0	0	1
PL25a_bin.105	SAMN29486568	o__Rhizobiales	82.8669	2.31593	0.592769	59.2769	3329830	3.32983	298	42107	13623	0.909356	90.9356	3304	d__Bacteria	p__Proteobacteria	c__Alphaproteobacteria	o__Rhizobiales	f__Cohaesibacteraceae	g__	0	0	0	1	0	0	0	0	0	1	0	0	0	0	0	0	0	0	2	0	0	0	0	0	0	0	0	0	0
PL25a_bin.106	SAMN29486569	k__Bacteria	97.7273	1.13636	0.667584	66.7584	8777694	8.77769	129	275969	119618	0.929021	92.9021	6761	d__Bacteria	p__Planctomycetota	c__UBA1135	o__UBA2386	f__UBA2386	g__	1	21	6	5	0	8	1	1	2	0	0	0	0	0	8	1	1	0	8	9	0	0	0	0	0	0	0	0	0
PL25a_bin.107	SAMN29486570	o__Rhodospirillales	98.2587	3.10945	0.632251	63.2251	5244357	5.24436	254	176546	35336	0.882618	88.2618	4819	d__Bacteria	p__Proteobacteria	c__Alphaproteobacteria	o__Rhodospirillales	f__	g__	0	0	0	0	0	1	1	0	1	1	0	0	2	1	0	0	0	0	6	3	0	0	1	0	1	0	0	0	2
PL25a_bin.108	SAMN29486571	k__Bacteria	93.1034	2.19436	0.591929	59.1929	8320601	8.3206	678	90891	16689	0.909908	90.9908	6719	d__Bacteria	p__Verrucomicrobiota	c__Verrucomicrobiae	o__Verrucomicrobiales	f__DEV007	g__JAACDM01	0	14	8	5	0	11	2	0	1	0	0	0	0	0	3	0	0	0	5	2	0	0	0	0	2	0	1	0	1
PL25a_bin.11	SAMN29486572	o__Clostridiales	99.2908	1.41844	0.330341	33.0341	4609391	4.60939	160	172173	48649	0.817226	81.7226	4017	d__Bacteria	p__Firmicutes_A	c__Clostridia	o__Peptostreptococcales	f__Caminicellaceae	g__Maledivibacter	0	0	0	0	0	0	0	0	0	0	0	0	0	0	4	0	0	0	0	0	0	0	1	0	0	0	0	1	0
PL25a_bin.111	SAMN29486573	k__Bacteria	91.1073	7.37968	0.572857	57.2857	6337078	6.33708	568	57943	14883	0.881372	88.1372	5014	d__Bacteria	p__Planctomycetota	c__Planctomycetes	o__Pirellulales	f__Pirellulaceae	g__UBA11363	1	10	4	0	0	4	1	1	4	1	0	0	0	1	3	0	0	0	7	8	0	0	0	0	0	1	0	0	0
PL25a_bin.113	SAMN29486574	c__Alphaproteobacteria	98.9095	1.43077	0.601095	60.1095	3345715	3.34572	28	446831	163881	0.905493	90.5493	3189	d__Bacteria	p__Proteobacteria	c__Alphaproteobacteria	o__Caulobacterales	f__Parvularculaceae	g__Marinicaulis	1	0	0	2	0	1	0	0	1	1	0	0	0	0	1	0	0	0	2	2	0	0	0	0	0	0	0	1	0
PL25a_bin.114	SAMN29486575	k__Bacteria	95.6081	0.225225	0.41754	41.754	1882367	1.88237	108	103965	26410	0.901844	90.1844	1721	d__Bacteria	p__Chlamydiota	c__Chlamydiia	o__Chlamydiales	f__Simkaniaceae	g__JAAKFF01	0	2	0	2	0	6	1	1	0	0	0	0	0	0	2	0	0	0	0	0	0	0	0	0	0	0	0	0	2
PL25a_bin.116	SAMN29486576	c__Gammaproteobacteria	88.418	0.937873	0.500487	50.0487	4242784	4.24278	257	130940	24971	0.909608	90.9608	3814	d__Bacteria	p__Proteobacteria	c__Gammaproteobacteria	o__Pseudomonadales	f__Pseudohongiellaceae	g__UBA9145	0	3	0	5	0	2	1	0	1	1	0	0	0	0	2	0	0	0	1	2	0	0	0	0	0	0	0	0	1
PL25a_bin.117	SAMN29486577	c__Alphaproteobacteria	97.2804	1.08696	0.460731	46.0731	3913721	3.91372	205	105769	27644	0.929464	92.9464	3594	d__Bacteria	p__Proteobacteria	c__Alphaproteobacteria	o__Sphingomonadales	f__Emcibacteraceae	g__UBA4441	0	0	0	0	0	4	0	0	3	1	0	0	0	0	7	0	1	0	4	6	1	0	0	0	0	0	0	0	0
PL25a_bin.118	SAMN29486578	c__Gammaproteobacteria	88.1481	1.11111	0.400659	40.0659	3646252	3.64625	162	115500	29832	0.875463	87.5463	3090	d__Bacteria	p__Proteobacteria	c__Gammaproteobacteria	o__Pseudomonadales	f__UBA6940	g__	0	0	0	1	0	6	0	1	1	1	1	0	0	0	7	0	0	0	3	2	1	0	0	0	1	0	0	0	0
PL25a_bin.119	SAMN29486579	c__Gammaproteobacteria	99.3534	1.45069	0.466946	46.6946	3893272	3.89327	102	214678	78675	0.885504	88.5504	3514	d__Bacteria	p__Proteobacteria	c__Gammaproteobacteria	o__Pseudomonadales	f__Cellvibrionaceae	g__	0	0	0	0	0	1	0	0	1	1	0	0	0	1	2	0	0	0	2	4	0	0	0	0	1	0	0	0	1
PL25a_bin.121	SAMN29486580	s__algicola	98.4536	0.883231	0.371992	37.1992	5267811	5.26781	48	446091	222287	0.914133	91.4133	4267	d__Bacteria	p__Bacteroidota	c__Bacteroidia	o__Flavobacteriales	f__Flavobacteriaceae	g__Seonamhaeicola	0	2	0	2	0	3	0	1	4	0	0	1	0	0	9	0	0	0	2	2	0	0	0	0	0	0	0	0	0
PL25a_bin.122	SAMN29486581	o__Rhodospirillales	99.005	1.61692	0.584718	58.4718	3582602	3.5826	72	221284	71261	0.896914	89.6914	3392	d__Bacteria	p__Proteobacteria	c__Alphaproteobacteria	o__Rhodospirillales	f__Magnetovibrionaceae	g__Magnetovibrio	0	0	0	0	0	0	0	0	1	1	0	0	1	1	0	0	0	0	9	3	1	0	0	0	0	0	0	0	0
PL25a_bin.123	SAMN29486582	k__Bacteria	95.3512	0	0.405258	40.5258	4441190	4.44119	67	272988	121705	0.892935	89.2935	3374	d__Bacteria	p__Planctomycetota	c__Phycisphaerae	o__Sedimentisphaerales	f__SM23-30	g__	1	7	0	3	0	4	0	1	1	1	2	1	0	0	3	0	0	0	2	6	0	0	0	0	0	0	0	0	0
PL25a_bin.124	SAMN29486583	k__Bacteria	85.4891	0.568182	0.633134	63.3134	2642251	2.64225	344	43863	10776	0.900802	90.0802	2338	d__Bacteria	p__Planctomycetota	c__Phycisphaerae	o__Phycisphaerales	f__Phycisphaeraceae	g__	1	3	0	2	0	0	0	0	2	0	0	1	0	0	0	1	0	0	4	5	0	0	1	0	1	0	0	0	0
PL25a_bin.125	SAMN29486584	k__Bacteria	94.0885	0.840336	0.462288	46.2288	9726283	9.72628	100	697903	185911	0.902992	90.2992	7547	d__Bacteria	p__SAR324	c__SAR324	o__SAR324	f__GCA-2753255	g__	0	4	15	2	0	6	3	1	22	1	0	2	2	0	12	0	0	0	7	9	0	0	2	0	2	0	0	0	0
PL25a_bin.129	SAMN29486585	c__Alphaproteobacteria	98.4716	1.96507	0.634113	63.4113	6326300	6.3263	426	95789	22601	0.854211	85.4211	5540	d__Bacteria	p__Proteobacteria	c__Alphaproteobacteria	o__Azospirillales	f__Azospirillaceae	g__	0	0	1	1	0	2	0	0	1	1	0	0	0	0	3	1	0	0	11	0	0	0	0	0	1	1	0	1	1
PL25a_bin.13	SAMN29486586	k__Bacteria	97.7273	0.103306	0.676078	67.6078	5749502	5.7495	131	185970	77690	0.918371	91.8371	4808	d__Bacteria	p__Planctomycetota	c__UBA1135	o__PLA2	f__	g__	1	47	3	1	0	2	1	0	1	0	0	0	0	0	20	1	1	1	10	7	0	0	1	0	1	0	0	0	0
PL25a_bin.130	SAMN29486587	k__Bacteria	93.9189	0.225225	0.362244	36.2244	1594070	1.59407	244	36886	8143	0.832977	83.2977	1298	d__Bacteria	p__Chlamydiota	c__Chlamydiia	o__Chlamydiales	f__Simkaniaceae	g__Simkania	0	1	0	0	0	3	0	1	0	0	0	0	0	0	0	0	0	0	0	1	0	0	0	0	0	0	0	0	0
PL25a_bin.132	SAMN29486588	k__Bacteria	94.4282	2.21379	0.512713	51.2713	2152190	2.15219	120	147703	28278	0.912908	91.2908	2128	d__Bacteria	p__Proteobacteria	c__Alphaproteobacteria	o__Rickettsiales	f__UBA3002	g__	1	0	0	1	0	1	0	1	0	1	0	0	0	0	0	0	0	0	0	1	0	0	1	0	0	0	0	0	0
PL25a_bin.135	SAMN29486589	c__Gammaproteobacteria	93.5519	1.76056	0.394953	39.4953	2215949	2.21595	76	110204	37877	0.919534	91.9534	2178	d__Bacteria	p__Proteobacteria	c__Gammaproteobacteria	o__UBA4486	f__UBA4486	g__	0	0	0	0	0	1	0	0	3	1	0	0	0	0	0	0	0	0	1	0	0	0	1	0	0	0	0	0	0
PL25a_bin.141	SAMN29486590	f__Rhodobacteraceae	85.6212	1.98579	0.645936	64.5936	4892548	4.89255	872	59028	7640	0.798164	79.8164	4249	d__Bacteria	p__Proteobacteria	c__Alphaproteobacteria	o__Rhodobacterales	f__Rhodobacteraceae	g__Hasllibacter	1	0	0	0	0	0	0	0	1	0	0	0	0	0	0	0	1	0	0	1	0	0	0	0	0	0	0	0	0
PL25a_bin.143	SAMN29486591	k__Bacteria	99.4505	1.0989	0.483487	48.3487	2495008	2.49501	61	329907	71107	0.891648	89.1648	2386	d__Bacteria	p__Bacteroidota	c__Chlorobia	o__Chlorobiales	f__Chlorobiaceae	g__Chlorobium_A	0	0	1	0	0	1	0	0	6	1	0	0	0	0	0	0	0	0	0	1	0	0	0	0	2	1	0	0	1
PL25a_bin.144	SAMN29486592	c__Alphaproteobacteria	98.0435	1.30435	0.627544	62.7544	5117473	5.11747	41	432934	209695	0.897957	89.7957	4742	d__Bacteria	p__Proteobacteria	c__Alphaproteobacteria	o__UBA8366	f__UBA8366	g__	0	1	1	0	0	1	1	0	1	1	0	1	2	0	0	0	0	0	10	3	0	0	0	1	1	1	0	0	0
PL25a_bin.145	SAMN29486593	c__Alphaproteobacteria	95.2174	5.21739	0.660522	66.0522	4974856	4.97486	132	250786	69020	0.886971	88.6971	4662	d__Bacteria	p__Proteobacteria	c__Alphaproteobacteria	o__Kiloniellales	f__Kiloniellaceae	g__Pelagibius	0	0	0	0	0	2	1	1	1	1	0	0	0	0	1	0	0	0	4	3	0	0	0	0	1	0	1	0	0
PL25a_bin.146	SAMN29486594	c__Alphaproteobacteria	96.0075	0.451237	0.683006	68.3006	4327585	4.32759	232	147711	28230	0.864481	86.4481	3756	d__Bacteria	p__Proteobacteria	c__Alphaproteobacteria	o__DSM-16000	f__Inquilinaceae	g__JAAAOG01	0	0	0	1	0	1	0	0	2	1	0	0	1	0	1	0	0	0	3	1	0	0	1	0	1	0	0	0	0
PL25a_bin.147	SAMN29486595	o__Cytophagales	98.3631	0.416667	0.420744	42.0744	5162273	5.16227	40	579150	219504	0.9364	93.64	4454	d__Bacteria	p__Bacteroidota	c__Bacteroidia	o__Cytophagales	f__Cyclobacteriaceae	g__	0	2	1	14	0	2	0	0	1	0	0	1	0	0	6	0	0	0	4	6	0	0	0	0	0	0	0	0	0
PL25a_bin.15	SAMN29486596	o__Rhizobiales	94.3775	2.81124	0.638754	63.8754	4404853	4.40485	62	295419	128235	0.897073	89.7073	4117	d__Bacteria	p__Proteobacteria	c__Alphaproteobacteria	o__Rhizobiales	f__Afifellaceae	g__A52C2	0	0	0	1	0	1	0	0	1	1	0	0	0	1	0	0	0	0	3	2	0	0	0	0	1	0	0	0	0
PL25a_bin.150	SAMN29486597	k__Bacteria	84.8049	1.64074	0.581217	58.1217	5241857	5.24186	915	38808	7105	0.895037	89.5037	4694	d__Bacteria	p__Planctomycetota	c__Phycisphaerae	o__Phycisphaerales	f__Phycisphaeraceae	g__	0	18	6	2	0	5	2	0	0	1	0	0	0	0	3	0	0	0	3	7	0	0	0	0	0	0	0	0	0
PL25a_bin.151	SAMN29486598	k__Bacteria	97.1284	2.09615	0.49433	49.433	5119815	5.11982	325	124474	31165	0.906226	90.6226	4363	d__Bacteria	p__Verrucomicrobiota	c__Verrucomicrobiae	o__Opitutales	f__Opitutaceae	g__	1	6	0	2	0	8	2	0	2	0	0	0	1	0	0	0	0	0	8	6	0	0	0	0	0	0	0	0	1
PL25a_bin.154	SAMN29486599	c__Gammaproteobacteria	83.0268	1.85076	0.399707	39.9707	2535349	2.53535	373	38442	9156	0.892125	89.2125	2513	d__Bacteria	p__Proteobacteria	c__Gammaproteobacteria	o__UBA4575	f__UBA4575	g__UBA1858	0	1	0	0	0	0	0	0	1	0	0	0	0	1	0	0	0	0	0	3	0	0	0	0	0	0	0	0	0
PL25a_bin.155	SAMN29486600	c__Deltaproteobacteria	84.5418	2.43825	0.620953	62.0953	3510412	3.51041	1366	13649	2978	0.894444	89.4444	3526	d__Bacteria	p__Desulfobacterota	c__Desulfovibrionia	o__Desulfovibrionales	f__Desulfovibrionaceae	g__Megalodesulfovibrio	0	1	1	0	0	0	0	0	0	0	1	0	1	0	3	0	1	0	6	3	0	0	0	0	0	0	0	0	1
PL25a_bin.156	SAMN29486601	c__Gammaproteobacteria	87.3856	3.91975	0.610608	61.0608	4832635	4.83263	415	69665	16662	0.942737	94.2737	4794	d__Bacteria	p__Proteobacteria	c__Gammaproteobacteria	o__Pseudomonadales	f__HTCC2089	g__UBA4421	0	1	0	2	0	0	0	0	0	1	0	0	0	0	4	0	0	0	4	5	0	0	1	1	0	2	0	0	0
PL25a_bin.157	SAMN29486602	k__Bacteria	95.082	1.36612	0.405024	40.5024	3087660	3.08766	185	67482	21559	0.882138	88.2138	2818	d__Bacteria	p__Bacteroidota	c__Chlorobia	o__Chlorobiales	f__Chloroherpetonaceae	g__	0	1	4	1	0	0	0	0	6	1	0	0	0	0	2	0	0	1	2	4	1	0	0	0	0	1	0	0	0
PL25a_bin.158	SAMN29486603	s__algicola	97.2297	0.380228	0.414666	41.4666	3798193	3.79819	223	90617	25425	0.9262	92.62	3567	d__Bacteria	p__Bacteroidota	c__Bacteroidia	o__Flavobacteriales	f__Flavobacteriaceae	g__SMXJ01	0	1	0	1	0	2	0	1	6	0	0	0	0	0	5	0	0	0	2	2	0	0	1	0	0	0	0	1	1
PL25a_bin.159	SAMN29486604	c__Alphaproteobacteria	83.5983	1.31884	0.685924	68.5924	5073835	5.07383	699	35275	8981	0.893838	89.3838	4775	d__Bacteria	p__Proteobacteria	c__Alphaproteobacteria	o__GCA-2731375	f__GCA-2731375	g__	0	0	0	0	0	0	0	1	0	1	0	1	2	0	1	0	1	0	9	4	0	0	0	1	1	1	0	0	1
PL25a_bin.160	SAMN29486605	k__Bacteria	83.7963	0	0.415737	41.5737	1207473	1.20747	9	279025	252828	0.932173	93.2173	1105	d__Bacteria	p__Patescibacteria	c__Gracilibacteria	o__UM-FILTER-43-11	f__UM-FILTER-43-11	g__	2	0	0	0	0	1	0	0	1	0	0	0	0	0	0	0	0	1	1	1	0	0	0	0	0	0	0	0	0
PL25a_bin.161	SAMN29486606	o__Rhizobiales	96.6636	1.00402	0.642791	64.2791	3720930	3.72093	68	247186	92874	0.900886	90.0886	3437	d__Bacteria	p__Proteobacteria	c__Alphaproteobacteria	o__Rhizobiales	f__Rhizobiaceae	g__	1	1	0	1	0	0	0	0	2	1	0	0	0	1	0	0	0	0	1	3	0	0	0	0	0	0	0	0	0
PL25a_bin.19	SAMN29486607	s__algicola	98.3498	2.09335	0.430161	43.0161	5101206	5.10121	49	802293	179980	0.915761	91.5761	4533	d__Bacteria	p__Bacteroidota	c__Bacteroidia	o__Flavobacteriales	f__Flavobacteriaceae	g__Croceivirga	0	1	0	1	0	3	1	1	4	0	0	0	0	0	5	0	0	0	0	1	0	0	0	0	0	0	0	0	1
PL25a_bin.22	SAMN29486608	c__Gammaproteobacteria	93.1481	2.65084	0.559104	55.9104	5135096	5.1351	135	182242	68961	0.918063	91.8063	4990	d__Bacteria	p__Proteobacteria	c__Gammaproteobacteria	o__Pseudomonadales	f__HTCC2089	g__UBA4421	1	0	0	0	0	2	0	0	2	1	0	0	0	1	2	0	0	0	3	7	0	0	0	0	3	0	0	0	0
PL25a_bin.26	SAMN29486609	k__Bacteria	94.2149	1.13636	0.649403	64.9403	4163971	4.16397	263	105281	22983	0.894046	89.4046	3551	d__Bacteria	p__Planctomycetota	c__Phycisphaerae	o__Phycisphaerales	f__Phycisphaeraceae	g__	1	4	1	1	0	1	0	0	0	1	0	0	0	0	2	0	0	0	1	3	0	0	0	0	0	0	0	1	1
PL25a_bin.27	SAMN29486610	k__Bacteria	92.286	0.675676	0.449177	44.9177	3684945	3.68494	286	56491	17873	0.90855	90.855	3241	d__Bacteria	p__Verrucomicrobiota	c__Verrucomicrobiae	o__Opitutales	f__Opitutaceae	g__B12-G4	0	1	0	1	0	4	0	0	1	1	0	0	0	1	4	0	0	0	2	3	0	0	1	0	0	0	1	0	0
PL25a_bin.28	SAMN29486611	k__Bacteria	99.3151	1.36986	0.594423	59.4423	5439644	5.43964	75	309860	127904	0.918668	91.8668	4499	d__Bacteria	p__Verrucomicrobiota	c__Verrucomicrobiae	o__Opitutales	f__Opitutaceae	g__	0	2	1	1	0	1	0	0	0	1	0	0	0	0	1	0	0	0	4	6	0	0	0	0	0	0	0	0	1
PL25a_bin.29	SAMN29486612	c__Gammaproteobacteria	94.5443	2.56173	0.544341	54.4341	3741376	3.74138	420	69244	12892	0.889476	88.9476	3360	d__Bacteria	p__Proteobacteria	c__Gammaproteobacteria	o__Pseudomonadales	f__Porticoccaceae	g__	0	1	0	0	0	0	0	0	2	1	0	0	0	0	0	0	0	0	2	3	0	0	0	0	0	0	0	0	0
PL25a_bin.3	SAMN29486613	c__Alphaproteobacteria	89.0343	2.73518	0.622212	62.2212	4780741	4.78074	754	35866	8282	0.886882	88.6882	4530	d__Bacteria	p__Proteobacteria	c__Alphaproteobacteria	o__Kiloniellales	f__Kiloniellaceae	g__	0	1	1	0	0	1	0	0	1	2	0	0	1	0	1	0	0	0	3	3	0	0	0	3	2	0	0	0	0
PL25a_bin.30	SAMN29486614	o__Rhizobiales	83.9203	0.60241	0.659323	65.9323	4799617	4.79962	121	226297	61402	0.881936	88.1936	4259	d__Bacteria	p__Proteobacteria	c__Alphaproteobacteria	o__Rhizobiales	f__Tepidamorphaceae	g__Tepidamorphus	0	0	0	0	0	0	0	1	0	1	1	0	0	0	0	0	0	0	2	3	1	0	0	0	0	0	0	0	0
PL25a_bin.31	SAMN29486615	k__Bacteria	98.6486	1.68919	0.535788	53.5788	4793136	4.79314	62	369452	125563	0.909217	90.9217	4085	d__Bacteria	p__Verrucomicrobiota	c__Verrucomicrobiae	o__Opitutales	f__JABSRG01	g__	1	0	0	1	0	0	0	0	2	1	0	0	1	0	0	0	0	0	5	2	0	0	2	0	1	0	0	0	1
PL25a_bin.33	SAMN29486616	k__Bacteria	90.4503	5.69832	0.379456	37.9456	5789835	5.78984	580	63959	13509	0.901429	90.1429	4749	d__Bacteria	p__Bacteroidota	c__Ignavibacteria	o__Ignavibacteriales	f__Melioribacteraceae	g__PGYT01	1	6	0	3	0	1	0	0	2	0	0	0	0	0	10	0	0	0	2	5	0	0	2	0	0	1	0	0	1
PL25a_bin.35	SAMN29486617	o__Clostridiales	95.7746	1.40845	0.300926	30.0926	3411292	3.41129	137	241909	78529	0.852601	85.2601	3108	d__Bacteria	p__Firmicutes_A	c__Clostridia	o__Tissierellales	f__VENL01	g__	1	0	0	0	0	0	0	0	1	0	0	0	0	0	8	0	0	0	0	0	0	0	0	0	0	0	0	1	0
PL25a_bin.37	SAMN29486618	k__Bacteria	90.0358	0	0.498857	49.8857	1593684	1.59368	42	154258	59937	0.811579	81.1579	1480	d__Bacteria	p__Bacteroidota	c__Bacteroidia	o__Flavobacteriales	f__	g__	1	0	0	1	0	0	0	0	1	0	0	0	0	0	0	0	0	0	2	0	0	0	0	0	0	0	0	0	0
PL25a_bin.4	SAMN29486619	k__Bacteria	98.9011	1.37363	0.485603	48.5603	2435939	2.43594	90	203471	40651	0.891619	89.1619	2371	d__Bacteria	p__Bacteroidota	c__Chlorobia	o__Chlorobiales	f__Chlorobiaceae	g__Chlorobium_A	0	0	1	1	0	0	0	0	1	1	0	0	0	0	0	0	0	0	1	1	0	0	0	0	2	0	0	0	1
PL25a_bin.43	SAMN29486620	o__Rhizobiales	98.9514	0.401606	0.599051	59.9051	4013520	4.01352	90	209057	93755	0.889965	88.9965	3828	d__Bacteria	p__Proteobacteria	c__Alphaproteobacteria	o__Rhizobiales	f__Tepidamorphaceae	g__	0	0	1	0	0	0	0	0	0	1	0	0	0	0	1	0	0	0	5	2	1	0	1	0	1	1	0	0	1
PL25a_bin.47	SAMN29486621	k__Bacteria	95.1613	0.179211	0.436562	43.6562	5683615	5.68361	316	180195	31261	0.934538	93.4538	4750	d__Bacteria	p__Planctomycetota	c__UBA11346	o__UBA11346	f__UBA11346	g__	0	6	0	0	0	5	1	0	0	0	0	0	0	0	4	0	0	0	4	6	0	0	0	0	0	0	0	0	0
PL25a_bin.51	SAMN29486622	c__Gammaproteobacteria	99.5671	2.56133	0.441642	44.1642	3834263	3.83426	50	372313	127969	0.889557	88.9557	3498	d__Bacteria	p__Proteobacteria	c__Gammaproteobacteria	o__Pseudomonadales	f__Spongiibacteraceae_A	g__	0	1	0	2	0	0	0	0	2	1	0	0	0	0	2	0	0	0	2	4	0	0	2	0	0	0	0	0	0
PL25a_bin.53	SAMN29486623	k__Bacteria	89.6767	3.41387	0.429501	42.9501	6688195	6.6882	511	77535	17443	0.846051	84.6051	5335	d__Bacteria	p__SAR324	c__SAR324	o__XYD2-FULL-50-16	f__XYD2-FULL-50-16	g__	0	3	1	1	0	1	0	0	4	1	0	0	0	0	3	0	2	0	3	1	0	0	1	0	0	0	0	0	0
PL25a_bin.55	SAMN29486624	c__Alphaproteobacteria	82.6522	0.434783	0.509665	50.9665	2877735	2.87773	384	70774	9562	0.904652	90.4652	2760	d__Bacteria	p__Proteobacteria	c__Alphaproteobacteria	o__SMXP01	f__SMXP01	g__	0	0	0	0	0	0	0	0	3	0	0	0	0	0	0	0	0	0	4	3	0	0	1	0	1	0	0	0	0
PL25a_bin.56	SAMN29486625	c__Alphaproteobacteria	93.9441	1.86957	0.616293	61.6293	2353593	2.35359	182	81577	18191	0.917678	91.7678	2309	d__Bacteria	p__Proteobacteria	c__Alphaproteobacteria	o__JACAEB01	f__JACAEB01	g__	0	1	0	0	0	1	0	0	1	0	1	0	0	0	1	0	0	1	5	2	0	0	0	0	0	0	0	0	0
PL25a_bin.57	SAMN29486626	c__Gammaproteobacteria	90.5223	3.69007	0.639164	63.9164	4565866	4.56587	58	596861	105674	0.917268	91.7268	4016	d__Bacteria	p__Proteobacteria	c__Gammaproteobacteria	o__Woeseiales	f__Woeseiaceae	g__UBA1844	0	1	0	2	0	1	0	0	1	1	0	0	1	1	8	0	0	0	7	5	0	0	0	0	1	0	0	1	0
PL25a_bin.58	SAMN29486627	k__Bacteria	91.453	1.7094	0.317472	31.7472	3326396	3.3264	230	78136	26033	0.84476	84.476	3001	d__Bacteria	p__Cyanobacteria	c__Vampirovibrionia	o__Gastranaerophilales	f__	g__	0	6	1	0	0	0	0	0	14	0	0	3	0	0	8	0	0	1	1	5	0	0	0	0	0	0	0	0	0
PL25a_bin.6	SAMN29486628	c__Gammaproteobacteria	96.694	1.2931	0.621776	62.1776	4479920	4.47992	132	208014	52816	0.921229	92.1229	4040	d__Bacteria	p__Proteobacteria	c__Gammaproteobacteria	o__Pseudomonadales	f__Halieaceae	g__	0	1	0	1	0	0	0	0	0	1	0	0	0	0	3	0	0	1	4	4	0	0	0	0	0	1	0	0	1
PL25a_bin.60	SAMN29486629	o__Clostridiales	96.5035	1.3986	0.381342	38.1342	4346687	4.34669	143	129466	48290	0.878484	87.8484	3701	d__Bacteria	p__Firmicutes_A	c__Clostridia	o__Acetivibrionales	f__DULL01	g__	0	0	0	0	0	0	0	0	0	0	0	0	0	0	0	0	0	0	0	0	0	0	0	0	1	0	0	0	0
PL25a_bin.61	SAMN29486630	c__Gammaproteobacteria	95.5865	1.4631	0.578787	57.8787	4653815	4.65381	85	208862	100083	0.898725	89.8725	4308	d__Bacteria	p__Proteobacteria	c__Gammaproteobacteria	o__Chromatiales	f__Sedimenticolaceae	g__41T-STBD-0c-01a	0	0	0	1	0	3	1	0	0	1	0	0	0	0	0	1	0	0	3	6	1	0	0	0	0	0	0	0	0
PL25a_bin.62	SAMN29486631	o__Rhizobiales	98.2916	5.45515	0.610269	61.0269	5412501	5.4125	253	141880	43106	0.880359	88.0359	5089	d__Bacteria	p__Proteobacteria	c__Alphaproteobacteria	o__Rhizobiales	f__Methyloligellaceae	g__UBA2767	0	1	1	1	0	1	0	0	2	2	0	0	0	0	2	0	0	0	3	5	1	0	0	0	1	0	0	1	0
PL25a_bin.63	SAMN29486632	o__Cytophagales	99.1071	1.93452	0.450001	45.0001	9052587	9.05259	337	204449	40504	0.852276	85.2276	6977	d__Bacteria	p__Bacteroidota	c__Bacteroidia	o__Cytophagales	f__Cyclobacteriaceae	g__Fulvivirga	0	3	3	8	0	2	0	0	3	1	0	1	0	0	16	0	0	0	4	7	0	0	0	0	0	0	1	0	3
PL25a_bin.64	SAMN29486633	k__Bacteria	82.7586	1.72414	0.703874	70.3874	4148742	4.14874	427	61539	14527	0.931885	93.1885	3499	d__Bacteria	p__Gemmatimonadota	c__Gemmatimonadetes	o__Longimicrobiales	f__UBA6960	g__	1	3	0	6	0	1	1	0	0	1	0	0	0	1	2	1	0	0	7	5	0	0	0	0	0	0	0	0	0
PL25a_bin.67	SAMN29486634	k__Bacteria	96.7109	2.68817	0.460822	46.0822	9373283	9.37328	205	358799	68571	0.857162	85.7162	6272	d__Bacteria	p__Planctomycetota	c__UBA8108	o__UBA8108	f__	g__	1	34	9	4	1	8	3	0	3	1	0	0	0	0	1	0	2	0	8	4	1	0	1	0	2	0	1	0	0
PL25a_bin.68	SAMN29486635	c__Alphaproteobacteria	98.2806	3.75626	0.688176	68.8176	5944761	5.94476	241	218165	36965	0.888974	88.8974	5319	d__Bacteria	p__Proteobacteria	c__Alphaproteobacteria	o__Kiloniellales	f__J153	g__	0	1	1	0	0	3	0	0	1	1	0	0	4	0	2	0	0	0	10	6	1	0	1	1	1	0	0	0	0
PL25a_bin.70	SAMN29486636	k__Bacteria	99.9308	0	0.486866	48.6866	7283427	7.28343	155	557307	109697	0.862317	86.2317	5931	d__Bacteria	p__Planctomycetota	c__Planctomycetes	o__Pirellulales	f__Pirellulaceae	g__	3	12	2	1	0	5	3	0	2	0	0	0	0	0	5	0	0	0	3	6	0	0	2	0	0	0	0	0	0
PL25a_bin.71	SAMN29486637	p__Bacteroidetes	99.505	2.22772	0.388789	38.8789	7096994	7.09699	81	451740	135272	0.879188	87.9188	5448	d__Bacteria	p__Bacteroidota	c__Bacteroidia	o__Chitinophagales	f__Saprospiraceae	g__	0	4	3	9	0	5	0	0	2	0	1	0	0	0	19	0	1	0	6	5	0	0	1	0	0	0	1	0	0
PL25a_bin.72	SAMN29486638	k__Bacteria	97.043	1.6129	0.341551	34.1551	3870100	3.8701	91	211396	66811	0.890969	89.0969	3255	d__Bacteria	p__Bacteroidota	c__Bacteroidia	o__Bacteroidales	f__GCA-2711565	g__GCA-2711565	0	0	0	1	0	0	1	0	5	1	0	1	0	0	0	0	0	0	0	1	0	0	1	0	0	0	0	0	1
PL25a_bin.75	SAMN29486639	s__algicola	99.3399	0.770077	0.433799	43.3799	4123803	4.1238	18	848246	364894	0.93137	93.137	3687	d__Bacteria	p__Bacteroidota	c__Bacteroidia	o__Flavobacteriales	f__Flavobacteriaceae	g__Muricauda	0	2	0	3	0	3	0	0	3	0	0	0	0	0	2	0	0	0	0	0	0	0	0	0	0	0	0	0	0
PL25a_bin.76	SAMN29486640	c__Gammaproteobacteria	97.7778	1.41975	0.484077	48.4077	3994921	3.99492	26	437866	250846	0.915248	91.5248	3427	d__Bacteria	p__Proteobacteria	c__Gammaproteobacteria	o__Pseudomonadales	f__UBA7239	g__	0	0	0	0	0	1	0	0	1	1	0	0	1	0	3	0	0	0	0	2	0	0	0	0	0	0	0	0	0
PL25a_bin.78	SAMN29486641	p__Firmicutes	95.0565	2.61299	0.408288	40.8288	3156077	3.15608	155	100219	33101	0.856372	85.6372	2896	d__Bacteria	p__Firmicutes_H	c__UBA994	o__PWPR01	f__PWPR01	g__	0	0	0	2	0	0	0	0	0	0	0	0	0	0	0	0	0	0	1	1	0	0	0	0	0	0	0	0	0
PL25a_bin.80	SAMN29486642	k__Bacteria	91.5771	2.15054	0.418201	41.8201	2226360	2.22636	50	133834	66360	0.929116	92.9116	1975	d__Bacteria	p__Omnitrophota	c__Koll11	o__UBA10015	f__Kpj58rc	g__	1	1	1	0	0	1	0	0	2	0	0	0	0	0	1	0	0	0	1	4	0	0	0	0	0	0	0	0	0
PL25a_bin.81	SAMN29486643	k__Bacteria	90.9751	2.42097	0.675498	67.5498	4421418	4.42142	370	68392	15723	0.891862	89.1862	3720	d__Bacteria	p__Verrucomicrobiota	c__Verrucomicrobiae	o__Verrucomicrobiales	f__DEV007	g__SZUA-55	1	3	1	2	0	1	1	0	0	1	0	1	0	0	2	0	0	0	3	2	0	0	0	0	0	0	1	0	0
PL25a_bin.83	SAMN29486644	c__Alphaproteobacteria	87.7536	2.89855	0.632564	63.2564	4990088	4.99009	182	337845	57700	0.893421	89.3421	4721	d__Bacteria	p__Proteobacteria	c__Alphaproteobacteria	o__Kiloniellales	f__Kiloniellaceae	g__Pelagibius	0	1	1	0	0	1	0	0	0	1	0	0	1	1	0	0	0	0	3	3	1	0	0	1	0	1	0	0	1
PL25a_bin.84	SAMN29486645	f__Flavobacteriaceae	98.6577	0.655161	0.351088	35.1088	3324291	3.32429	63	191837	94457	0.910237	91.0237	2969	d__Bacteria	p__Bacteroidota	c__Bacteroidia	o__Flavobacteriales	f__Flavobacteriaceae	g__SCGC-AAA160-P02	0	2	0	1	0	1	1	0	2	1	0	2	0	0	1	0	0	0	0	1	0	0	0	0	0	0	0	0	0
PL25a_bin.86	SAMN29486646	k__Bacteria	84.2158	4.3956	0.698312	69.8312	3466989	3.46699	469	34246	9609	0.93435	93.435	3125	d__Bacteria	p__Gemmatimonadota	c__Gemmatimonadetes	o__Longimicrobiales	f__UBA6960	g__UBA2589	0	3	0	4	0	3	0	3	1	1	0	0	1	1	4	0	0	0	8	6	1	0	0	0	0	1	0	0	0
PL25a_bin.88	SAMN29486647	c__Gammaproteobacteria	90.0154	3.41049	0.551866	55.1866	4437295	4.43729	242	115209	27306	0.922624	92.2624	4176	d__Bacteria	p__Proteobacteria	c__Gammaproteobacteria	o__Pseudomonadales	f__HTCC2089	g__UBA4421	1	0	0	0	0	1	0	0	0	1	0	0	0	0	1	0	0	0	2	3	1	0	0	0	0	0	0	0	0
PL25a_bin.89	SAMN29486648	p__Firmicutes	94.7368	1.63844	0.416383	41.6383	4210754	4.21075	71	358210	127917	0.9081	90.81	3913	d__Bacteria	p__Firmicutes_F	c__Halanaerobiia	o__Halanaerobiales	f__DTU029	g__	0	2	0	2	0	1	0	0	0	0	0	1	0	0	1	0	0	0	0	2	0	0	0	0	1	0	0	0	0
PL25a_bin.9	SAMN29486649	c__Gammaproteobacteria	99.1379	3.07711	0.587309	58.7309	6071166	6.07117	142	194749	81555	0.881745	88.1745	4994	d__Bacteria	p__Proteobacteria	c__Gammaproteobacteria	o__Pseudomonadales	f__Cellvibrionaceae	g__Exilibacterium	0	0	0	2	0	1	0	0	0	1	0	0	0	0	6	0	0	0	4	4	1	0	0	0	0	0	0	0	0
PL25a_bin.92	SAMN29486650	c__Alphaproteobacteria	90.211	2.28355	0.608616	60.8616	3075650	3.07565	239	78925	17196	0.900416	90.0416	2977	d__Bacteria	p__Proteobacteria	c__Alphaproteobacteria	o__Caulobacterales	f__Maricaulaceae	g__Oceanicaulis	0	0	0	2	0	0	0	0	0	1	0	0	0	0	0	1	0	0	5	0	0	0	1	0	1	0	0	1	1
PL25a_bin.97	SAMN29486651	c__Alphaproteobacteria	98.3	0.6	0.610655	61.0655	2990044	2.99004	30	321655	139009	0.893552	89.3552	2778	d__Bacteria	p__Proteobacteria	c__Alphaproteobacteria	o__Caulobacterales	f__Parvularculaceae	g__	1	0	0	2	0	0	0	0	0	1	0	0	0	0	0	0	0	0	5	4	0	0	0	0	1	0	0	1	0
PL25a_bin.99	SAMN29486652	c__Gammaproteobacteria	86.5858	2.83951	0.433262	43.3262	4440903	4.4409	490	37831	10464	0.851431	85.1431	3375	d__Bacteria	p__Proteobacteria	c__Gammaproteobacteria	o__Pseudomonadales	f__	g__	0	0	1	0	0	1	0	0	4	1	0	0	0	0	2	0	0	0	9	4	0	0	0	0	0	0	0	0	0
PL25b_bin.1	SAMN29486653	c__Deltaproteobacteria	99.3548	0.967742	0.482379	48.2379	5933608	5.93361	413	120099	21416	0.884515	88.4515	5273	d__Bacteria	p__Desulfobacterota	c__Desulfobacteria	o__Desulfobacterales	f__Desulfobacteraceae	g__Desulfobacula	0	1	0	1	0	0	0	0	2	0	0	0	0	0	1	0	0	0	3	6	0	0	0	0	3	1	0	0	1
PL25b_bin.16	SAMN29486654	k__Bacteria	81.3218	2.58621	0.449565	44.9565	824073	0.824073	64	53385	20725	0.887204	88.7204	831	d__Bacteria	p__Patescibacteria	c__Paceibacteria	o__UBA9983_A	f__UBA2163	g__	1	0	0	0	0	0	0	0	0	0	0	0	0	0	0	0	0	0	0	1	0	0	0	0	0	0	0	0	0
PL25b_bin.18	SAMN29486655	c__Gammaproteobacteria	96.9828	4.77945	0.491766	49.1766	6676736	6.67674	151	353468	82133	0.886176	88.6176	5824	d__Bacteria	p__Proteobacteria	c__Gammaproteobacteria	o__Pseudomonadales	f__Oleiphilaceae	g__Hahella	0	0	0	1	0	1	0	0	1	1	0	0	0	0	3	0	0	1	2	5	1	0	1	0	0	0	0	0	1
PL25b_bin.21	SAMN29486656	k__Bacteria	98.9011	0.567766	0.498801	49.8801	2580349	2.58035	79	161577	54772	0.872501	87.2501	2456	d__Bacteria	p__Bacteroidota	c__Chlorobia	o__Chlorobiales	f__Chlorobiaceae	g__Chlorobium_A	0	0	1	1	0	0	0	0	3	1	0	0	0	0	0	0	0	0	3	0	0	0	0	0	2	0	0	0	1
PL25b_bin.25	SAMN29486657	o__Clostridiales	99.3007	3.4965	0.400359	40.0359	4470153	4.47015	137	177433	51850	0.835069	83.5069	3905	d__Bacteria	p__Firmicutes_A	c__Clostridia	o__SK-Y3	f__SK-Y3	g__	0	1	0	0	0	0	0	0	1	0	0	1	0	0	0	0	0	0	0	0	0	0	0	0	0	1	0	1	1
PL25b_bin.27	SAMN29486658	c__Alphaproteobacteria	88.0804	1.36646	0.594562	59.4562	3229120	3.22912	741	23050	5154	0.902569	90.2569	3485	d__Bacteria	p__Proteobacteria	c__Alphaproteobacteria	o__Parvibaculales	f__Phaeomarinobacteraceae	g__Phaeomarinobacter	0	0	0	0	0	0	0	1	2	0	0	0	0	0	1	0	0	0	4	1	0	0	1	0	0	0	0	1	1
PL25b_bin.32	SAMN29486659	c__Gammaproteobacteria	87.2946	2.11268	0.619589	61.9589	4095362	4.09536	40	316796	196031	0.899236	89.9236	3500	d__Bacteria	p__Proteobacteria	c__Gammaproteobacteria	o__Woeseiales	f__Woeseiaceae	g__JAACFE01	0	1	0	4	0	3	0	0	1	1	0	0	1	0	2	0	0	1	1	5	0	0	0	0	1	0	0	0	0
PL25b_bin.34	SAMN29486660	c__Alphaproteobacteria	86.3636	3.27536	0.657226	65.7226	4023266	4.02327	381	87950	14812	0.891887	89.1887	3814	d__Bacteria	p__Proteobacteria	c__Alphaproteobacteria	o__Kiloniellales	f__Rhodovibrionaceae	g__HHTR118	0	1	1	0	0	4	0	0	0	1	0	0	2	0	0	0	0	0	7	1	0	0	1	0	0	0	1	1	0
PL25b_bin.38	SAMN29486661	o__Clostridiales	96.4539	2.83688	0.352159	35.2159	5126629	5.12663	214	177028	32482	0.885976	88.5976	4635	d__Bacteria	p__Firmicutes_A	c__Clostridia	o__Peptostreptococcales	f__JAAYPU01	g__	0	0	0	0	0	0	1	0	0	0	0	0	0	0	1	0	0	0	0	0	0	0	0	0	0	1	0	1	0
PL25b_bin.41	SAMN29486662	o__Rhizobiales	99.6124	1.16279	0.610202	61.0202	6886902	6.8869	164	189473	65950	0.900968	90.0968	6320	d__Bacteria	p__Proteobacteria	c__Alphaproteobacteria	o__Rhizobiales	f__Rhizobiaceae	g__SPNT01	0	0	1	1	0	4	2	0	0	1	0	0	0	0	0	0	0	0	2	2	0	0	2	0	0	0	0	0	0
PL25b_bin.48	SAMN29486663	k__Bacteria	81.9444	0	0.3565	35.65	1480329	1.48033	59	79822	37995	0.839588	83.9588	1481	d__Bacteria	p__Patescibacteria	c__Gracilibacteria	o__GCA-2401425	f__	g__	0	0	0	0	0	0	0	0	0	0	0	0	0	0	0	0	0	0	2	0	0	0	1	0	0	0	0	0	0
PL25b_bin.60	SAMN29486664	k__Bacteria	99.7312	2.68817	0.321396	32.1396	5466519	5.46652	176	208010	60029	0.902572	90.2572	4559	d__Bacteria	p__Bacteroidota	c__Bacteroidia	o__Bacteroidales	f__UBA12077	g__UBA12077	0	2	2	9	0	2	0	0	7	0	1	0	0	0	13	0	0	0	2	1	0	0	0	0	1	0	0	0	1
PL25b_bin.61	SAMN29486665	c__Alphaproteobacteria	99.5652	2.05816	0.642074	64.2074	5626700	5.6267	111	325580	85112	0.895836	89.5836	5194	d__Bacteria	p__Proteobacteria	c__Alphaproteobacteria	o__Kiloniellales	f__Rhodovibrionaceae	g__	0	0	1	0	0	2	0	1	0	1	0	0	1	0	0	1	0	0	6	5	0	0	1	2	1	0	0	0	0
PL25b_bin.64	SAMN29486666	c__Alphaproteobacteria	94.3478	3.65217	0.572469	57.2469	5643312	5.64331	625	61798	13185	0.888896	88.8896	5555	d__Bacteria	p__Proteobacteria	c__Alphaproteobacteria	o__	f__	g__	1	1	1	1	0	1	1	0	1	1	0	0	1	0	1	0	1	0	5	3	0	0	3	0	0	0	0	1	0
[truncated: 21 more columns]

## Sheet: Bacteria I. palifera
BIN	NCBI Accession	CheckM_taxonomy	Completeness	Contamination	GC	GCpercentage	Genome size	Genome size(Mb)	Contigs#	Longest contig	N50	Coding density	Coding_density(percentage)	CDS counts	GTDB_Domain	GTDB_Phylum	GTDB_Class	GTDB_order	GTDB_family	GTDB_genus	16S rRNA gene	HEAT	WD40_PF00400	WD40_PF07676	Ank_PF00023	Ank_PF12796	Ank_PF13637	Ank_PF13857	TTP_PF00515	TTP_PF09976	TTP_PF07719	TTP_PF13174	TTP_PF13181	TTP_PF13371	TTP_PF13374	TTP_PF13424	TTP_PF13428	TTP_PF13429	TTP_PF13431	TTP_PF13432	TTP_PF14559	TTP_PF14561	TTP_PF16918	dmsp_lyase_PF16867	dsyB_PF00891	dsyB_PF16864	Catalase_PF00199	SOD_copper_zinc_PF00080	SOD_iron_manganese_PF00081
IP29b_bin.10	SAMN29486682	o__Sphingomonadales	98.8136	0.455063	0.575466	57.5466	2752608	2.75261	10	852277	463677	0.924145	92.4145	2702	d__Bacteria	p__Proteobacteria	c__Alphaproteobacteria	o__Sphingomonadales	f__Sphingomonadaceae	g__Sphingorhabdus_B	0	0	0	0	0	1	0	0	0	1	0	0	0	0	0	0	0	0	0	0	3	0	0	0	1	0	0	0	1
IP29b_bin.101	SAMN29486683	k__Bacteria	94.2244	0.990099	0.69253	69.253	4298547	4.29855	132	198552	56807	0.895693	89.5693	4210	d__Bacteria	p__Chloroflexota	c__Dehalococcoidia	o__UBA2979	f__UBA2979	g__UBA6627	0	1	0	0	0	0	0	0	1	0	0	0	0	0	0	0	0	0	0	1	0	0	0	0	0	0	0	0	0
IP29b_bin.102	SAMN29486684	s__algicola	99.67	0.990099	0.416143	41.6143	4570753	4.57075	14	720228	463052	0.919716	91.9716	3842	d__Bacteria	p__Bacteroidota	c__Bacteroidia	o__Flavobacteriales	f__Flavobacteriaceae	g__	0	2	0	5	0	5	0	0	1	0	0	0	0	0	0	15	0	0	0	0	3	0	0	0	0	0	0	1	1
IP29b_bin.103	SAMN29486685	k__Bacteria	96.7033	0	0.511611	51.1611	1983166	1.98317	19	610269	158412	0.910205	91.0205	1983	d__Bacteria	p__Proteobacteria	c__Alphaproteobacteria	o__Rickettsiales	f__UBA998	g__	1	0	0	0	0	2	0	0	0	0	0	0	0	0	0	0	0	1	0	3	1	0	0	0	0	0	0	1	0
IP29b_bin.104	SAMN29486686	o__Sphingomonadales	99.2973	1.47895	0.618995	61.8995	3306170	3.30617	21	824928	248352	0.919533	91.9533	3194	d__Bacteria	p__Proteobacteria	c__Alphaproteobacteria	o__Sphingomonadales	f__Sphingomonadaceae	g__Parasphingopyxis	1	0	0	2	0	1	0	0	0	1	0	0	0	0	0	0	0	0	0	5	3	0	0	0	0	1	0	0	0
IP29b_bin.105	SAMN29486687	o__Rhizobiales	99.5984	0.0669344	0.65391	65.391	3408503	3.4085	33	650006	137292	0.889898	88.9898	3101	d__Bacteria	p__Proteobacteria	c__Alphaproteobacteria	o__Rhizobiales	f__Tepidamorphaceae	g__	0	1	0	0	0	1	0	0	0	1	0	0	0	0	0	0	0	0	0	2	1	1	0	1	0	1	0	0	1
IP29b_bin.106	SAMN29486688	k__Bacteria	97.7273	0	0.630711	63.0711	5627470	5.62747	92	475701	119484	0.888974	88.8974	4502	d__Bacteria	p__Planctomycetota	c__Phycisphaerae	o__UBA1845	f__Fen-1342	g__	1	4	4	3	0	4	1	0	1	0	0	0	0	1	4	21	0	1	0	13	6	0	0	0	0	0	0	0	1
IP29b_bin.11	SAMN29486689	k__Bacteria	87.9121	4.58953	0.683714	68.3714	5435908	5.43591	339	96546	27913	0.924068	92.4068	4824	d__Bacteria	p__Gemmatimonadota	c__Gemmatimonadetes	o__Longimicrobiales	f__UBA6960	g__	0	5	0	4	0	4	0	0	0	1	0	0	0	1	0	4	0	0	0	7	5	0	0	0	0	0	0	0	1
IP29b_bin.111	SAMN29486690	k__Bacteria	97.7273	0	0.634555	63.4555	3581351	3.58135	27	412208	234140	0.914517	91.4517	3011	d__Bacteria	p__Planctomycetota	c__Phycisphaerae	o__Phycisphaerales	f__SM1A02	g__RECQ01	1	2	0	6	0	1	1	0	0	1	1	0	0	0	1	9	0	1	1	4	5	0	0	0	0	0	0	0	0
IP29b_bin.12	SAMN29486695	c__Gammaproteobacteria	93.5249	0.967332	0.3843	38.43	2700815	2.70081	20	550818	293835	0.899254	89.9254	2786	d__Bacteria	p__Proteobacteria	c__Gammaproteobacteria	m5 t	f__UBA4575	g__JABDMD01	1	0	0	0	0	0	0	1	1	1	0	0	0	0	0	0	0	0	1	3	1	0	0	0	2	0	0	0	0
IP29b_bin.113	SAMN29486692	o__Rhodospirillales	96.5966	0.248756	0.666064	66.6064	4435622	4.43562	87	234774	86511	0.90335	90.335	4293	d__Bacteria	p__Proteobacteria	c__Alphaproteobacteria	o__Geminicoccales	f__Geminicoccaceae	g__JAAAPF01	0	0	0	1	0	1	0	0	0	1	0	0	0	0	2	0	0	0	0	4	0	1	0	0	1	1	0	0	1
IP29b_bin.114	SAMN29486693	f__Rhodobacteraceae	92.4992	2.68687	0.62687	62.687	3296034	3.29603	357	46024	12317	0.901333	90.1333	3490	d__Bacteria	p__Proteobacteria	c__Alphaproteobacteria	o__Rhodobacterales	f__Rhodobacteraceae	g__Rhodophyticola	0	0	0	0	0	1	0	0	0	0	0	0	0	0	0	0	0	0	0	5	1	0	0	0	1	0	0	0	1
IP29b_bin.141	SAMN29486713	c__Gammaproteobacteria	86.9703	2.58116	0.464954	46.4954	2492140	2.49214	275	54954	12668	0.904616	90.4616	2779	d__Bacteria	p__Proteobacteria	c__Gammaproteobacteria	o__UBA4575	f__UBA4575	g__UBA1858	0	1	0	1	0	2	0	0	1	1	0	0	0	0	0	1	0	0	1	1	3	0	0	0	1	0	0	0	0
IP29b_bin.149	SAMN29486719	c__Gammaproteobacteria	97.6449	4.14151	0.619681	61.9681	6231406	6.23141	125	259467	93401	0.921961	92.1961	5227	d__Bacteria	p__Proteobacteria	c__Gammaproteobacteria	o__Xanthomonadales	f__SZUA-38	g__	0	3	0	5	0	3	0	2	1	1	1	0	0	0	0	21	1	0	0	8	11	0	0	0	0	1	0	0	0
IP29b_bin.120	SAMN29486696	o__Rhizobiales	85.1807	2.63722	0.524685	52.4685	3976109	3.97611	765	41422	6221	0.870799	87.0799	4208	d__Bacteria	p__Proteobacteria	c__Alphaproteobacteria	o__Rhizobiales	f__Methyloligellaceae	g__MnTg02	0	1	2	0	0	1	0	0	3	1	0	0	0	0	0	1	0	0	0	1	2	0	1	0	0	0	0	0	1
IP29b_bin.123	SAMN29486697	s__algicola	88.5667	2.03913	0.439372	43.9372	2945077	2.94508	415	35961	9600	0.929964	92.9964	2957	d__Bacteria	p__Bacteroidota	c__Bacteroidia	o__Flavobacteriales	f__Flavobacteriaceae	g__Muricauda_A	0	2	0	1	0	2	1	1	3	0	0	0	1	0	0	1	0	0	0	1	2	0	0	0	0	0	0	0	1
IP29b_bin.124	SAMN29486698	c__Alphaproteobacteria	91.3043	2.6087	0.630074	63.0074	4344109	4.34411	137	134419	46747	0.922966	92.2966	4424	d__Bacteria	p__Proteobacteria	c__Alphaproteobacteria	o__UBA6615	f__UBA6615	g__	0	2	0	0	0	2	0	0	2	1	0	0	0	0	0	3	0	0	0	8	2	0	0	1	2	0	0	0	1
IP29b_bin.126	SAMN29486699	k__Bacteria	96.4841	2.29885	0.583717	58.3717	4561601	4.5616	83	267549	86794	0.873296	87.3296	3909	d__Bacteria	p__Planctomycetota	c__Planctomycetes	o__Pirellulales	f__Ga0077529	g__SZUA-42	0	8	1	0	0	1	0	0	2	0	0	0	0	0	0	3	0	0	0	4	2	0	0	0	0	0	0	0	1
IP29b_bin.127	SAMN29486700	o__Cytophagales	95.6532	3.72024	0.450217	45.0217	8475696	8.4757	909	45272	12794	0.855489	85.5489	7089	d__Bacteria	p__Bacteroidota	c__Bacteroidia	o__Cytophagales	f__Cyclobacteriaceae	g__Fulvivirga	0	1	1	5	0	3	1	0	4	0	0	0	1	0	0	15	0	0	0	3	6	0	0	0	0	0	1	0	2
IP29b_bin.128	SAMN29486701	c__Alphaproteobacteria	84.7009	1.52174	0.6042	60.42	4216497	4.2165	493	59835	11760	0.904927	90.4927	4448	d__Bacteria	p__Proteobacteria	c__Alphaproteobacteria	o__UBA7887	f__UBA7887	g__	0	0	0	0	0	1	1	1	3	1	1	0	0	0	0	4	0	1	0	5	6	0	0	0	0	0	0	3	0
IP29b_bin.129	SAMN29486702	c__Alphaproteobacteria	94.2951	2.97101	0.662642	66.2642	5411244	5.41124	193	205535	51882	0.889834	88.9834	5041	d__Bacteria	p__Proteobacteria	c__Alphaproteobacteria	o__Kiloniellales	f__Kiloniellaceae	g__Pelagibius	0	0	1	1	0	3	1	0	3	1	0	0	0	1	1	0	0	0	0	4	7	0	0	0	0	1	0	0	1
IP29b_bin.13	SAMN29486703	k__Bacteria	100	0.561798	0.415327	41.5327	3831371	3.83137	70	210229	105520	0.933651	93.3651	3344	d__Bacteria	p__Bacteroidota	c__Rhodothermia	o__Balneolales	f__Balneolaceae	g__RHLJ01	0	0	0	3	0	3	0	0	1	0	1	0	1	0	0	5	0	0	0	3	3	0	0	0	0	0	0	1	0
IP29b_bin.131	SAMN29486704	c__Alphaproteobacteria	97.8261	0.869565	0.589589	58.9589	4797985	4.79798	23	853965	549794	0.899191	89.9191	4617	d__Bacteria	p__Proteobacteria	c__Alphaproteobacteria	o__Rhizobiales	f__Aestuariivirgaceae	g__Anderseniella	0	1	2	1	0	2	0	0	2	1	0	0	0	0	0	0	0	1	0	4	6	1	0	2	1	1	0	0	1
IP29b_bin.132	SAMN29486705	k__Bacteria	87.5779	5.4168	0.568086	56.8086	6636807	6.63681	864	66157	10741	0.880071	88.0071	5654	d__Bacteria	p__Planctomycetota	c__Planctomycetes	o__Pirellulales	f__Pirellulaceae	g__UBA11363	0	9	4	0	0	3	0	0	2	1	1	0	0	1	0	2	1	0	0	5	9	0	0	1	0	0	0	0	1
IP29b_bin.133	SAMN29486706	s__algicola	93.8755	1.07261	0.352909	35.2909	3649992	3.64999	92	224649	61118	0.917911	91.7911	3369	d__Bacteria	p__Bacteroidota	c__Bacteroidia	o__Flavobacteriales	f__Flavobacteriaceae	g__Winogradskyella	0	1	0	4	0	2	0	1	0	0	1	0	0	0	0	5	0	0	0	2	1	0	0	0	0	0	0	0	0
IP29b_bin.134	SAMN29486707	c__Alphaproteobacteria	98.7	2.39077	0.599037	59.9037	4292329	4.29233	19	776547	326004	0.905647	90.5647	3966	d__Bacteria	p__Proteobacteria	c__Alphaproteobacteria	o__Caulobacterales	f__Parvularculaceae	g__Marinicaulis	0	1	0	2	0	0	1	0	0	1	0	0	0	0	0	1	0	0	0	2	5	0	0	0	1	1	0	2	0
IP29b_bin.135	SAMN29486708	s__algicola	99.3399	2.10985	0.419643	41.9643	5012413	5.01241	36	885186	517252	0.906878	90.6878	4455	d__Bacteria	p__Bacteroidota	c__Bacteroidia	o__Flavobacteriales	f__Flavobacteriaceae	g__Ulvibacterium	0	4	0	6	0	2	0	1	1	0	1	0	1	0	0	7	0	0	0	1	1	0	0	0	0	0	0	0	0
IP29b_bin.137	SAMN29486709	p__Cyanobacteria	93.7131	1.41509	0.477838	47.7838	5519256	5.51926	373	90863	23939	0.843918	84.3918	5095	d__Bacteria	p__Cyanobacteria	c__Cyanobacteriia	o__Thermosynechococcales	f__Thermosynechococcaceae	g__Acaryochloris	0	5	14	1	0	1	0	0	8	0	2	0	0	1	1	6	1	0	0	5	4	0	0	0	0	0	0	0	1
IP29b_bin.139	SAMN29486710	k__Bacteria	99.3243	0	0.475853	47.5853	4251908	4.25191	15	1307284	1119188	0.935082	93.5082	3572	d__Bacteria	p__Verrucomicrobiota	c__Verrucomicrobiae	o__Opitutales	f__Puniceicoccaceae	g__	0	2	0	3	0	3	0	1	1	1	0	0	0	0	0	0	0	1	0	2	5	0	0	0	0	0	0	0	0
IP29b_bin.14	SAMN29486711	o__Cytophagales	98.2143	2.08333	0.423247	42.3247	5613346	5.61335	42	518027	196206	0.934478	93.4478	4879	d__Bacteria	p__Bacteroidota	c__Bacteroidia	o__Cytophagales	f__Cyclobacteriaceae	g__	1	3	2	20	0	2	0	0	4	0	0	0	1	0	0	22	0	0	1	2	3	0	0	0	0	0	0	1	1
IP29b_bin.140	SAMN29486712	s__algicola	81.4892	0.741445	0.377653	37.7653	2405931	2.40593	189	46731	17284	0.9337	93.37	2393	d__Bacteria	p__Bacteroidota	c__Bacteroidia	o__Flavobacteriales	f__Flavobacteriaceae	g__Altibacter	0	1	0	1	0	1	0	0	4	0	1	0	0	0	0	1	0	0	0	1	1	0	0	0	0	0	0	1	0
IP29b_bin.155	SAMN29486725	c__Gammaproteobacteria	93.7654	4.5216	0.599272	59.9272	5972477	5.97248	34	1128065	264018	0.928517	92.8517	5759	d__Bacteria	p__Proteobacteria	c__Gammaproteobacteria	o__Pseudomonadales	f__HTCC2089	g__UBA4421	0	1	0	1	0	3	0	0	0	1	1	0	0	0	0	2	0	0	0	7	5	1	0	0	0	2	0	0	0
IP29b_bin.142	SAMN29486714	k__Bacteria	97.4359	1.28205	0.620624	62.0624	2592747	2.59275	14	689344	265857	0.940597	94.0597	2649	d__Bacteria	p__Actinobacteriota	c__Acidimicrobiia	o__UBA5794	f__ZC4RG35	g__	0	0	0	1	0	0	0	0	0	0	0	0	0	0	0	1	0	0	0	0	0	0	0	0	0	0	0	0	0
IP29b_bin.145	SAMN29486715	c__Alphaproteobacteria	85.2667	0.564103	0.560366	56.0366	3551373	3.55137	163	113987	30163	0.904877	90.4877	3488	d__Bacteria	p__Proteobacteria	c__Alphaproteobacteria	o__Caulobacterales	f__Parvularculaceae	g__Marinicaulis	0	0	1	2	0	1	0	0	2	0	0	0	0	0	0	1	0	0	0	2	2	1	0	0	0	1	0	1	1
IP29b_bin.146	SAMN29486716	c__Alphaproteobacteria	98.6957	1.08696	0.592315	59.2315	5961791	5.96179	170	195821	55008	0.904546	90.4546	5690	d__Bacteria	p__Proteobacteria	c__Alphaproteobacteria	o__Rhizobiales	f__	g__	0	2	1	0	0	3	1	0	1	1	2	1	0	0	0	1	0	0	0	3	4	1	0	5	0	1	0	0	0
IP29b_bin.147	SAMN29486717	c__Deltaproteobacteria	94.1935	0	0.705796	70.5796	5666862	5.66686	26	853772	337510	0.934949	93.4949	5044	d__Bacteria	p__Myxococcota	c__UBA9160	o__UBA9160	f__UBA6930	g__	0	5	0	0	0	3	0	0	2	1	0	0	0	0	0	2	0	0	0	16	10	0	0	0	0	0	0	0	0
IP29b_bin.148	SAMN29486718	p__Cyanobacteria	91.4947	0.550314	0.479611	47.9611	5069054	5.06905	251	128058	32861	0.84131	84.131	4657	d__Bacteria	p__Cyanobacteria	c__Cyanobacteriia	o__Thermosynechococcales	f__Thermosynechococcaceae	g__Acaryochloris	0	4	3	0	0	0	0	0	6	0	1	0	0	2	0	5	0	0	0	2	4	0	0	0	0	0	0	0	0
IP29b_bin.40	SAMN29486769	c__Gammaproteobacteria	81.4527	7.17919	0.658354	65.8354	4384853	4.38485	25	944489	369428	0.920623	92.0623	3967	d__Bacteria	p__Proteobacteria	c__Gammaproteobacteria	o__Woeseiales	f__Woeseiaceae	g__	0	1	0	1	0	0	0	1	0	0	0	0	0	0	0	5	0	1	0	3	3	1	0	0	2	0	0	1	0
IP29b_bin.15	SAMN29486720	p__Bacteroidetes	98.4848	1.26263	0.378	37.8	10158594	10.1586	129	380974	134779	0.89153	89.153	7802	d__Bacteria	p__Bacteroidota	c__Bacteroidia	o__Chitinophagales	f__Saprospiraceae	g__	0	6	7	32	0	4	1	2	4	0	4	1	3	0	0	20	0	0	0	2	6	0	0	0	0	0	0	0	0
IP29b_bin.150	SAMN29486721	k__Bacteria	99.1453	4.17854	0.713545	71.3545	6747607	6.74761	45	479688	309123	0.907031	90.7031	6065	d__Bacteria	p__Actinobacteriota	c__Acidimicrobiia	o__Acidimicrobiales	f__SZUA-35	g__	1	0	0	0	0	0	0	0	0	0	0	0	0	0	0	0	0	0	0	0	1	0	1	1	1	0	0	0	0
IP29b_bin.151	SAMN29486722	f__Rhodobacteraceae	98.0788	1.71717	0.645694	64.5694	3787873	3.78787	116	171078	54188	0.918252	91.8252	3844	d__Bacteria	p__Proteobacteria	c__Alphaproteobacteria	o__Rhodobacterales	f__Rhodobacteraceae	g__IMCC34051	0	1	1	0	0	1	0	0	0	1	0	0	0	0	0	0	0	0	0	2	3	0	0	0	1	0	0	0	1
IP29b_bin.152	SAMN29486723	k__Bacteria	100	0	0.46688	46.688	3836310	3.83631	99	205672	61999	0.921177	92.1177	3385	d__Bacteria	p__Bacteroidota	c__Bacteroidia	o__Flavobacteriales	f__Schleiferiaceae	g__Owenweeksia	0	1	0	1	0	0	1	0	1	0	0	0	0	0	0	4	0	0	1	1	4	0	0	0	0	0	0	0	1
IP29b_bin.154	SAMN29486724	o__Sphingomonadales	87.5397	0.816675	0.60771	60.771	2218522	2.21852	148	119218	20355	0.924995	92.4995	2253	d__Bacteria	p__Proteobacteria	c__Alphaproteobacteria	o__Sphingomonadales	f__Sphingomonadaceae	g__Parerythrobacter	0	0	0	1	0	1	0	0	0	1	0	0	0	0	0	0	0	0	0	1	1	0	0	0	0	0	0	0	1
IP29b_bin.56	SAMN29486780	c__Gammaproteobacteria	97.0238	1.4867	0.470848	47.0848	3474393	3.47439	53	364702	105690	0.898778	89.8778	3013	d__Bacteria	p__Proteobacteria	c__Gammaproteobacteria	o__HTCC5015	f__HTCC5015	g__	0	1	0	0	0	2	0	0	0	1	1	1	0	1	0	1	0	0	0	5	2	0	1	0	0	0	0	0	0
IP29b_bin.61	SAMN29486782	c__Gammaproteobacteria	94.1928	2.0642	0.596192	59.6192	4060971	4.06097	119	201308	55337	0.873277	87.3277	3847	d__Bacteria	p__Proteobacteria	c__Gammaproteobacteria	o__Chromatiales	f__Sedimenticolaceae	g__41T-STBD-0c-01a	0	0	1	0	0	4	0	0	0	1	0	0	0	0	0	2	1	0	0	1	8	0	1	0	1	1	0	0	1
IP29b_bin.157	SAMN29486727	p__Actinobacteria	95.2586	0	0.713953	71.3953	2408210	2.40821	57	223114	86961	0.921163	92.1163	2438	d__Bacteria	p__Actinobacteriota	c__Thermoleophilia	o__Ga0077560	f__Ga0077560	g__	0	0	1	0	0	0	0	0	0	0	0	0	0	0	0	0	2	0	0	0	1	0	0	0	0	0	0	0	0
IP29b_bin.158	SAMN29486728	k__Bacteria	97.8022	0	0.569289	56.9289	3152376	3.15238	55	702127	601861	0.922828	92.2828	2858	d__Bacteria	p__Zixibacteria	c__MSB-5A5	o__GN15	f__FEB-12	g__	1	5	0	6	0	2	0	0	0	1	0	0	0	0	1	3	0	0	0	8	3	0	0	0	0	0	1	0	2
IP29b_bin.16	SAMN29486729	k__Bacteria	93.6782	1.82863	0.571451	57.1451	4043080	4.04308	425	91779	13006	0.841978	84.1978	3376	d__Bacteria	p__Planctomycetota	c__Planctomycetes	o__Pirellulales	f__Ga0077529	g__	0	9	1	1	0	0	0	0	1	0	1	0	0	0	0	2	1	0	0	8	4	0	0	0	0	0	0	0	1
IP29b_bin.161	SAMN29486730	o__Cytophagales	80.8309	0.892857	0.433755	43.3755	3877378	3.87738	452	35048	10454	0.941142	94.1142	3660	d__Bacteria	p__Bacteroidota	c__Bacteroidia	o__Cytophagales	f__Cyclobacteriaceae	g__	0	5	1	5	0	0	0	0	2	0	0	0	2	0	1	4	0	0	0	4	2	0	0	0	0	1	0	0	0
IP29b_bin.162	SAMN29486731	c__Alphaproteobacteria	100	0.449275	0.568935	56.8935	5417975	5.41798	20	805759	374641	0.902084	90.2084	5199	d__Bacteria	p__Proteobacteria	c__Alphaproteobacteria	o__JACAEB01	f__JACAEB01	g__	0	1	0	2	0	2	0	0	5	1	0	0	0	0	0	2	0	0	0	7	3	1	0	0	2	1	0	0	0
IP29b_bin.72	SAMN29486789	c__Gammaproteobacteria	98.8372	1.97028	0.382249	38.2249	2607858	2.60786	47	158683	82261	0.921238	92.1238	2493	d__Bacteria	p__Proteobacteria	c__Gammaproteobacteria	o__	f__	g__	0	0	0	1	0	7	2	1	3	1	0	0	0	0	0	1	0	0	0	0	0	0	0	0	0	0	0	1	1
IP29b_bin.156	SAMN29486726	c__Gammaproteobacteria	87.6347	3.96394	0.614587	61.4587	5073271	5.07327	110	263732	96381	0.915332	91.5332	4579	d__Bacteria	p__Proteobacteria	c__Gammaproteobacteria	o__Woeseiales	f__Woeseiaceae	g__UBA1844	0	0	0	2	1	1	2	0	1	1	1	0	0	0	0	10	0	0	0	8	9	0	0	0	1	0	0	0	0
IP29b_bin.167	SAMN29486734	o__Rhizobiales	99.5984	0.502008	0.612394	61.2394	3947861	3.94786	26	761141	323692	0.918712	91.8712	3729	d__Bacteria	p__Proteobacteria	c__Alphaproteobacteria	o__Rhizobiales	f__Tepidamorphaceae	g__	0	1	1	0	0	1	0	0	0	1	1	0	0	0	0	0	0	1	0	2	1	0	0	0	1	0	0	0	1
IP29b_bin.168	SAMN29486735	k__Bacteria	96.9912	1.14943	0.587251	58.7251	6410851	6.41085	220	241834	57270	0.872711	87.2711	5449	d__Bacteria	p__Planctomycetota	c__Planctomycetes	o__Pirellulales	f__	g__	0	12	4	0	0	6	0	1	2	1	0	1	0	0	0	1	0	1	0	9	11	1	0	0	0	0	0	0	1
IP29b_bin.169	SAMN29486736	o__Cytophagales	99.4048	1.54762	0.436973	43.6973	5477443	5.47744	57	428052	169736	0.936692	93.6692	4747	d__Bacteria	p__Bacteroidota	c__Bacteroidia	o__Cytophagales	f__Cyclobacteriaceae	g__	0	7	1	21	0	3	0	0	3	1	2	1	2	0	0	10	0	0	0	3	3	0	0	0	0	0	0	0	0
IP29b_bin.17	SAMN29486737	k__Bacteria	96.2141	1.13636	0.671743	67.1743	4423254	4.42325	264	115627	24849	0.896501	89.6501	3811	d__Bacteria	p__Planctomycetota	c__Phycisphaerae	o__Phycisphaerales	f__Phycisphaeraceae	g__Phycisphaera	0	4	1	1	0	4	2	0	0	0	0	0	0	0	0	0	0	1	0	4	4	0	0	0	1	0	0	1	1
IP29b_bin.170	SAMN29486738	k__Bacteria	88.9459	2.5641	0.634286	63.4286	9112477	9.11248	1394	48579	8865	0.889899	88.9899	8275	d__Bacteria	p__Acidobacteriota	c__Thermoanaerobaculia	o__UBA5704	f__QQVD01	g__	0	3	0	19	0	7	1	0	5	1	1	0	0	1	3	18	0	1	0	19	18	1	0	0	0	0	0	0	1
IP29b_bin.173	SAMN29486739	k__Bacteria	92.1569	1.11111	0.579827	57.9827	7443263	7.44326	61	756965	217947	0.86528	86.528	5798	d__Bacteria	p__Planctomycetota	c__Planctomycetes	o__Planctomycetales	f__CA54	g__	0	18	16	5	0	3	1	0	2	0	3	0	0	1	0	5	0	0	0	10	5	0	0	0	0	1	0	0	0
IP29b_bin.176	SAMN29486740	p__Cyanobacteria	82.2401	2.00472	0.472662	47.2662	5351368	5.35137	438	83931	17913	0.8356	83.56	5059	d__Bacteria	p__Cyanobacteria	c__Cyanobacteriia	o__Thermosynechococcales	f__Thermosynechococcaceae	g__Acaryochloris	0	5	7	0	0	0	0	0	9	0	2	0	0	0	0	5	0	1	0	6	1	0	0	0	0	0	0	1	1
IP29b_bin.177	SAMN29486741	c__Alphaproteobacteria	95.1553	1.30435	0.544798	54.4798	5417285	5.41728	77	416326	184104	0.891187	89.1187	5183	d__Bacteria	p__Proteobacteria	c__Alphaproteobacteria	o__SMXP01	f__SMXP01	g__	0	1	1	1	0	0	0	0	3	1	0	0	0	1	1	1	1	0	0	2	1	0	0	0	1	0	0	0	1
IP29b_bin.18	SAMN29486742	k__Bacteria	82.2712	2.68908	0.523757	52.3757	4850623	4.85062	1059	29006	6007	0.926425	92.6425	5038	d__Bacteria	p__Bdellovibrionota	c__Oligoflexia	o__Silvanigrellales	f__	g__	0	0	0	0	0	0	0	0	0	0	2	0	0	0	0	0	0	0	0	5	9	0	0	0	0	1	1	0	0
IP29b_bin.180	SAMN29486743	o__Rhodospirillales	96.6003	3.9801	0.56096	56.096	8516358	8.51636	81	825792	202975	0.873463	87.3463	7940	d__Bacteria	p__Proteobacteria	c__Alphaproteobacteria	o__Geminicoccales	f__Geminicoccaceae	g__CADEGR01	0	1	2	0	0	1	0	1	2	1	0	0	0	0	1	3	0	1	1	3	2	1	0	1	0	1	0	0	1
IP29b_bin.163	SAMN29486732	c__Gammaproteobacteria	93.9855	1.77134	0.589039	58.9039	2953196	2.9532	121	109781	36864	0.899822	89.9822	2661	d__Bacteria	p__Proteobacteria	c__Gammaproteobacteria	o__Xanthomonadales	f__SZUA-36	g__	0	2	0	3	0	0	0	1	1	1	0	0	0	1	0	0	0	0	0	2	5	0	0	0	0	0	0	0	0
IP29b_bin.183	SAMN29486745	c__Alphaproteobacteria	88.1645	3.26087	0.659169	65.9169	3993269	3.99327	366	59975	15269	0.894661	89.4661	4020	d__Bacteria	p__Proteobacteria	c__Alphaproteobacteria	o__Kiloniellales	f__Rhodovibrionaceae	g__HHTR118	0	0	1	0	0	4	0	0	0	1	1	0	0	2	0	0	0	0	0	7	0	0	0	0	1	0	0	2	0
IP29b_bin.185	SAMN29486746	k__Bacteria	95.3347	8.04598	0.565111	56.5111	7891074	7.89107	373	187877	35739	0.865787	86.5787	6798	d__Bacteria	p__Planctomycetota	c__Planctomycetes	o__Pirellulales	f__Ga0077529	g__Bythopirellula	0	10	6	1	0	8	0	0	6	0	0	0	0	1	0	2	0	0	0	6	7	0	0	0	0	0	0	0	1
IP29b_bin.188	SAMN29486747	o__Rhizobiales	88.1041	4.06118	0.624514	62.4514	5901658	5.90166	508	85989	17314	0.888853	88.8853	5689	d__Bacteria	p__Proteobacteria	c__Alphaproteobacteria	o__Rhizobiales	f__Rhodobiaceae	g__	0	2	1	1	0	5	1	0	1	1	0	0	0	0	0	0	0	0	0	5	3	0	0	3	0	1	0	0	1
IP29b_bin.189	SAMN29486748	c__Alphaproteobacteria	97.248	1.2987	0.597187	59.7187	3228659	3.22866	67	255318	90525	0.92718	92.718	3272	d__Bacteria	p__Proteobacteria	c__Alphaproteobacteria	o__Caulobacterales	f__Hyphomonadaceae	g__	0	0	1	1	0	0	0	0	0	1	0	0	0	0	0	1	0	1	0	3	1	0	0	1	0	1	0	1	1
IP29b_bin.19	SAMN29486749	k__Bacteria	93.6364	5.18182	0.47315	47.315	11566575	11.5666	194	348888	116413	0.898604	89.8604	9289	d__Bacteria	p__Chloroflexota	c__Anaerolineae	o__4572-78	f__J111	g__J095	0	2	7	1	0	2	0	1	0	1	0	0	0	2	1	2	0	1	0	13	2	0	0	1	0	1	0	0	2
IP29b_bin.190	SAMN29486750	c__Alphaproteobacteria	97.8166	8.4202	0.649888	64.9888	7014322	7.01432	402	124507	27110	0.889383	88.9383	6660	d__Bacteria	p__Proteobacteria	c__Alphaproteobacteria	o__DSM-16000	f__Inquilinaceae	g__JAAAOG01	0	9	0	4	0	3	2	0	1	0	2	0	0	1	3	12	1	0	0	6	6	0	0	0	0	0	0	0	1
IP29b_bin.191	SAMN29486751	k__Bacteria	96.5909	1.13636	0.547399	54.7399	4813811	4.81381	36	892278	378930	0.883473	88.3473	3883	d__Bacteria	p__Planctomycetota	c__Phycisphaerae	o__UBA1845	f__UBA1845	g__UBA1845	1	8	12	17	0	2	1	0	5	0	0	0	0	2	0	31	0	0	0	7	5	0	0	3	1	0	0	0	0
IP29b_bin.20	SAMN29486752	k__Bacteria	80.1136	1.70455	0.681294	68.1294	2815752	2.81575	262	56391	15207	0.923061	92.3061	2600	d__Bacteria	p__Planctomycetota	c__Phycisphaerae	o__Phycisphaerales	f__SM1A02	g__	0	2	0	2	0	3	0	3	0	0	0	0	0	0	0	1	0	0	0	4	2	0	0	0	0	0	1	0	1
IP29b_bin.21	SAMN29486753	o__Rhizobiales	89.2261	2.67738	0.450208	45.0208	2413631	2.41363	549	26706	5704	0.856957	85.6957	2625	d__Bacteria	p__Proteobacteria	c__Alphaproteobacteria	o__Rhizobiales	f__Hyphomicrobiaceae	g__	0	0	0	0	0	0	0	0	0	1	1	0	0	0	0	2	0	1	0	1	1	1	0	0	0	0	0	0	0
IP29b_bin.23	SAMN29486754	p__Bacteroidetes	94.8845	0.742574	0.439168	43.9168	7470950	7.47095	140	280863	96806	0.888275	88.8275	5848	d__Bacteria	p__Bacteroidota	c__Bacteroidia	o__Chitinophagales	f__Saprospiraceae	g__	0	1	3	6	0	6	0	0	4	0	1	0	0	0	0	16	0	0	0	5	7	0	0	0	0	1	0	0	0
IP29b_bin.24	SAMN29486755	c__Alphaproteobacteria	95.5901	0.652174	0.585434	58.5434	3561274	3.56127	44	316062	131124	0.924507	92.4507	3478	d__Bacteria	p__Proteobacteria	c__Alphaproteobacteria	o__SMXS01	f__SMXS01	g__	0	0	0	1	0	1	0	0	1	1	0	0	0	1	0	3	0	0	0	3	1	0	0	0	1	0	0	0	0
IP29b_bin.25	SAMN29486756	k__Bacteria	98.8636	0.568182	0.595945	59.5945	4986197	4.9862	94	265273	105005	0.908515	90.8515	4158	d__Bacteria	p__Planctomycetota	c__Phycisphaerae	o__UBA1845	f__UBA1845	g__	0	8	1	2	0	1	1	0	0	1	0	1	0	0	2	9	0	0	0	9	12	0	0	0	0	0	0	0	1
IP29b_bin.26	SAMN29486757	k__Bacteria	97.7273	3.40909	0.615852	61.5852	8413627	8.41363	51	1181831	474079	0.891965	89.1965	6133	d__Bacteria	p__Planctomycetota	c__UBA1135	o__B15-G4	f__SIAN01	g__	2	25	0	10	0	5	0	0	1	0	4	0	0	0	1	31	2	0	0	23	21	0	0	0	0	0	0	0	0
IP29b_bin.27	SAMN29486758	o__Rhizobiales	98.7149	0.767171	0.531195	53.1195	4752754	4.75275	229	156397	36563	0.901861	90.1861	4659	d__Bacteria	p__Proteobacteria	c__Alphaproteobacteria	o__Rhizobiales	f__Rhizobiaceae	g__Salaquimonas	0	0	1	0	0	3	0	0	2	1	0	0	0	0	0	1	0	0	0	1	2	0	0	2	1	1	0	0	1
IP29b_bin.29	SAMN29486759	c__Deltaproteobacteria	93.0108	6.93548	0.656014	65.6014	8935250	8.93525	587	76020	20770	0.913368	91.3368	7807	d__Bacteria	p__Myxococcota	c__WYAZ01	o__WYAZ01	f__WYAZ01	g__	0	14	3	8	0	2	1	0	4	0	1	0	0	1	1	6	1	0	0	15	12	0	0	0	2	1	0	0	0
IP29b_bin.3	SAMN29486760	k__Bacteria	88.2324	1.0989	0.516012	51.6012	1764683	1.76468	287	31618	8402	0.904408	90.4408	1943	d__Bacteria	p__Proteobacteria	c__Alphaproteobacteria	o__Rickettsiales	f__RGZB01	g__	0	2	0	0	0	1	0	0	1	1	0	0	0	0	0	0	0	1	0	3	3	0	0	0	0	0	0	0	0
IP29b_bin.30	SAMN29486761	k__Bacteria	96.3696	0.19802	0.597512	59.7512	3293314	3.29331	46	270307	115766	0.890603	89.0603	3017	d__Bacteria	p__Chloroflexota	c__Dehalococcoidia	o__UBA1151	f__Bin127	g__	0	1	0	1	0	0	0	0	1	0	1	0	0	0	0	0	0	0	0	0	0	0	0	0	0	0	0	0	0
IP29b_bin.31	SAMN29486762	s__algicola	98.6799	1.65017	0.412973	41.2973	4230484	4.23048	39	592669	263060	0.923475	92.3475	3918	d__Bacteria	p__Bacteroidota	c__Bacteroidia	o__Flavobacteriales	f__Flavobacteriaceae	g__Croceivirga	0	1	0	2	0	4	1	2	1	0	0	0	0	0	0	6	0	0	0	1	0	0	0	0	0	0	0	0	2
IP29b_bin.33	SAMN29486763	k__Bacteria	97.7273	0	0.67591	67.591	3634867	3.63487	28	471739	174208	0.920523	92.0523	3064	d__Bacteria	p__Planctomycetota	c__Phycisphaerae	o__Phycisphaerales	f__SM1A02	g__UBA11155	1	3	0	10	0	0	0	0	0	0	1	0	0	0	2	4	0	0	0	7	6	1	0	0	0	0	0	0	0
IP29b_bin.34	SAMN29486764	c__Deltaproteobacteria	96.129	2.58065	0.605006	60.5006	6069039	6.06904	223	157273	47461	0.906204	90.6204	5243	d__Bacteria	p__Myxococcota	c__Polyangia	o__Polyangiales	f__SG8-38	g__	2	13	0	1	0	0	0	0	0	3	1	1	0	0	0	0	0	2	0	14	12	0	0	0	1	0	0	0	0
IP29b_bin.36	SAMN29486765	k__Bacteria	89.7727	1.13636	0.538724	53.8724	4906380	4.90638	311	90706	27683	0.895098	89.5098	3889	d__Bacteria	p__Planctomycetota	c__Phycisphaerae	o__Phycisphaerales	f__Phycisphaeraceae	g__	0	9	5	5	0	2	0	1	1	0	0	0	0	0	0	0	0	0	0	11	3	0	1	0	0	0	0	0	0
IP29b_bin.38	SAMN29486766	k__Bacteria	97.7376	1.0989	0.463984	46.3984	8551719	8.55172	93	475525	202952	0.89184	89.184	6280	d__Bacteria	p__Calditrichota	c__Calditrichia	o__RBG-13-44-9	f__J042	g__	0	6	5	18	0	2	1	0	5	2	3	0	1	0	1	13	0	1	1	14	8	1	0	0	0	2	0	0	0
IP29b_bin.39	SAMN29486767	k__Bacteria	95.6284	1.63934	0.573674	57.3674	3481060	3.48106	28	457937	238828	0.919469	91.9469	2867	d__Bacteria	p__Bacteroidota	c__Rhodothermia	o__Rhodothermales	f__UBA10348	g__	0	5	0	4	0	0	0	1	1	0	1	0	0	0	0	3	0	0	0	5	2	1	0	0	0	0	0	0	0
IP29b_bin.4	SAMN29486768	k__Bacteria	98.8764	1.1236	0.680925	68.0925	6472151	6.47215	399	94393	26783	0.902394	90.2394	5640	d__Bacteria	p__Planctomycetota	c__Planctomycetes	o__Planctomycetales	f__Planctomycetaceae	g__	0	20	11	1	0	5	1	1	3	0	2	0	0	1	0	2	0	2	0	9	5	0	0	0	0	0	0	0	0
IP29b_bin.181	SAMN29486744	c__Gammaproteobacteria	87.8289	1.41945	0.604175	60.4175	2790845	2.79085	63	281403	83766	0.928688	92.8688	2624	d__Bacteria	p__Proteobacteria	c__Gammaproteobacteria	o__GCA-2729495	f__GCA-2729495	g__J054	0	2	0	3	0	0	0	0	0	1	0	0	0	0	0	1	0	0	0	6	3	0	0	0	0	1	0	0	0
IP29b_bin.41	SAMN29486770	c__Spirochaetia	89.0667	4.4	0.590521	59.0521	4490350	4.49035	720	44775	8152	0.942993	94.2993	4693	d__Bacteria	p__Spirochaetota	c__Spirochaetia	o__Spirochaetales_C	f__SLST01	g__SLST01	0	3	0	0	0	2	0	0	0	0	0	0	0	0	0	2	0	0	0	7	4	0	0	0	1	0	0	0	0
IP29b_bin.42	SAMN29486771	k__Bacteria	86.3636	1.13636	0.671047	67.1047	3307090	3.30709	179	142365	29435	0.925803	92.5803	2979	d__Bacteria	p__Planctomycetota	c__Phycisphaerae	o__Phycisphaerales	f__SM1A02	g__	1	3	0	3	0	0	0	0	0	0	0	0	0	0	1	3	0	0	0	3	3	0	0	0	0	0	0	1	0
IP29b_bin.45	SAMN29486772	k__Bacteria	97.8632	2.99145	0.600086	60.0086	2900196	2.9002	23	604644	203274	0.948928	94.8928	2969	d__Bacteria	p__Actinobacteriota	c__Acidimicrobiia	o__UBA5794	f__ZC4RG35	g__	1	2	0	1	0	0	0	0	0	0	0	0	0	0	0	0	0	0	0	0	0	0	0	0	0	0	0	0	0
IP29b_bin.46	SAMN29486773	k__Bacteria	92.6047	2.29508	0.54667	54.667	7906247	7.90625	190	212337	66987	0.854236	85.4236	5429	d__Bacteria	p__Bacteroidota	c__Kapabacteria	o__Kapabacteriales	f__UBA7675	g__	0	2	7	4	0	1	0	0	2	1	2	0	0	1	0	58	0	0	3	8	7	0	0	0	0	0	0	0	1
IP29b_bin.47	SAMN29486774	s__algicola	96.6997	0.440044	0.441355	44.1355	2823410	2.82341	73	233379	60499	0.922486	92.2486	2642	d__Bacteria	p__Bacteroidota	c__Bacteroidia	o__Flavobacteriales	f__Flavobacteriaceae	g__	0	0	0	0	0	1	0	1	2	0	0	0	0	0	0	1	0	0	0	2	0	0	0	0	0	0	0	1	1
IP29b_bin.5	SAMN29486775	s__algicola	90.5996	2.76128	0.419974	41.9974	3984454	3.98445	270	67649	19234	0.924821	92.4821	3800	d__Bacteria	p__Bacteroidota	c__Bacteroidia	o__Flavobacteriales	f__Flavobacteriaceae	g__Muricauda	0	3	0	3	0	4	0	0	2	0	1	0	0	0	0	4	0	0	0	0	0	0	0	0	0	0	0	0	0
IP29b_bin.50	SAMN29486776	f__Rhodobacteraceae	99.5202	1.38695	0.595729	59.5729	4036446	4.03645	50	546966	124787	0.917374	91.7374	4072	d__Bacteria	p__Proteobacteria	c__Alphaproteobacteria	o__Rhodobacterales	f__Rhodobacteraceae	g__	0	0	1	0	0	2	0	0	0	0	0	1	0	0	0	1	0	0	0	2	1	1	0	2	0	1	0	0	0
IP29b_bin.51	SAMN29486777	c__Alphaproteobacteria	94.0062	0.666667	0.487247	48.7247	2079774	2.07977	8	1330859	1330859	0.928399	92.8399	2131	d__Bacteria	p__Proteobacteria	c__Alphaproteobacteria	o__Micavibrionales	f__Micavibrionaceae	g__	1	0	0	1	0	0	1	0	0	1	0	0	0	0	0	0	0	0	0	2	2	0	0	0	0	0	0	0	1
IP29b_bin.52	SAMN29486778	s__algicola	97.7998	1.70831	0.423633	42.3633	4589486	4.58949	51	348336	170625	0.91452	91.452	4189	d__Bacteria	p__Bacteroidota	c__Bacteroidia	o__Flavobacteriales	f__Flavobacteriaceae	g__Croceivirga	0	1	0	4	0	3	0	1	1	0	0	0	0	0	0	6	0	0	0	2	3	0	0	0	0	0	0	0	0
IP29b_bin.53	SAMN29486779	o__Rhizobiales	98.7952	0.401606	0.639966	63.9966	3919379	3.91938	31	601794	265648	0.913117	91.3117	3722	d__Bacteria	p__Proteobacteria	c__Alphaproteobacteria	o__Rhizobiales	f__Afifellaceae	g__A52C2	0	0	0	1	0	1	0	0	2	1	0	0	0	0	0	0	0	0	0	2	3	0	0	0	0	1	0	0	0
IP30b_bin.1	SAMN29486818	c__Gammaproteobacteria	83.6486	3.79499	0.617076	61.7076	4227392	4.22739	322	116896	19795	0.894865	89.4865	3889	d__Bacteria	p__Proteobacteria	c__Gammaproteobacteria	o__Woeseiales	f__Woeseiaceae	g__JAACFE01	0	1	0	2	0	2	0	0	1	1	0	0	0	1	0	1	0	0	0	5	3	0	0	0	1	0	0	0	0
IP29b_bin.57	SAMN29486781	k__Bacteria	100	0.675676	0.571892	57.1892	4568046	4.56805	104	210587	76083	0.868605	86.8605	3823	d__Bacteria	p__Verrucomicrobiota	c__Verrucomicrobiae	o__Opitutales	f__Opitutaceae	g__Pelagicoccus	1	0	0	1	0	1	0	0	1	0	1	0	0	0	0	0	0	0	0	6	8	1	0	0	0	0	0	0	1
IP29b_bin.112	SAMN29486691	c__Gammaproteobacteria	97.8553	1.17371	0.431417	43.1417	3143122	3.14312	17	487306	399945	0.926049	92.6049	3030	d__Bacteria	p__Proteobacteria	c__Gammaproteobacteria	o__UBA4486	f__UBA4486	g__	0	0	0	2	0	2	0	0	1	1	1	0	0	0	0	1	0	0	0	2	2	0	0	0	1	0	0	0	1
IP29b_bin.62	SAMN29486783	f__Rhodobacteraceae	91.8687	0.649351	0.673649	67.3649	3564970	3.56497	59	208265	97272	0.900822	90.0822	3564	d__Bacteria	p__Proteobacteria	c__Alphaproteobacteria	o__Rhodobacterales	f__Rhodobacteraceae	g__	0	0	0	1	0	1	0	0	0	0	0	0	0	0	0	0	0	0	0	3	1	1	0	1	0	1	0	0	0
IP29b_bin.66	SAMN29486784	k__Bacteria	81.7576	3.36364	0.473325	47.3325	5946649	5.94665	706	59357	11275	0.903882	90.3882	6139	d__Bacteria	p__Chloroflexota	c__Anaerolineae	o__SBR1031	f__A4b	g__	0	10	8	12	0	2	0	0	8	2	0	0	1	0	0	10	0	0	0	7	6	0	0	0	1	1	0	0	0
IP29b_bin.67	SAMN29486785	k__Bacteria	86.3388	2.73224	0.59555	59.555	3851335	3.85134	326	70818	17132	0.940679	94.0679	3476	d__Bacteria	p__Bacteroidota	c__Rhodothermia	o__Rhodothermales	f__UBA10348	g__	0	6	0	5	0	3	1	1	1	0	0	0	0	0	0	8	0	0	0	5	7	1	0	0	0	0	0	0	0
IP29b_bin.68	SAMN29486786	c__Deltaproteobacteria	88.3717	3.87097	0.705274	70.5274	4716150	4.71615	601	58861	11831	0.92395	92.395	4965	d__Bacteria	p__Myxococcota	c__UBA9160	o__UBA9160	f__UBA9160	g__	0	2	0	2	0	1	0	0	0	1	0	0	0	0	0	3	0	0	0	5	5	0	0	0	1	0	0	0	0
IP29b_bin.69	SAMN29486787	k__Bacteria	94.5055	3.2967	0.697422	69.7422	3781125	3.78112	44	345417	151505	0.926263	92.6263	3323	d__Bacteria	p__Gemmatimonadota	c__Gemmatimonadetes	o__Longimicrobiales	f__UBA6960	g__	1	3	0	6	0	1	0	3	0	1	0	0	0	0	0	1	1	0	0	6	2	1	0	0	1	0	0	0	1
IP29b_bin.70	SAMN29486788	k__Bacteria	93.8235	1.11111	0.545362	54.5362	7719180	7.71918	363	196606	30103	0.863618	86.3618	6109	d__Bacteria	p__Planctomycetota	c__Planctomycetes	o__Planctomycetales	f__Planctomycetaceae	g__	0	23	7	4	0	6	0	0	4	0	0	0	0	1	0	1	0	0	0	6	3	1	0	0	1	0	0	0	1
IP29b_bin.118	SAMN29486694	c__Gammaproteobacteria	92.6543	3.65741	0.599001	59.9001	5697157	5.69716	399	161581	21394	0.929646	92.9646	5761	d__Bacteria	p__Proteobacteria	c__Gammaproteobacteria	o__Pseudomonadales	f__HTCC2089	g__UBA4421	0	2	0	1	0	4	0	0	0	1	2	0	0	0	0	2	1	0	0	3	3	0	0	0	0	0	0	0	0
IP29b_bin.73	SAMN29486790	k__Bacteria	94.4409	1.0989	0.486511	48.6511	8188204	8.1882	83	514793	150937	0.895037	89.5037	6346	d__Bacteria	p__Calditrichota	c__Calditrichia	o__RBG-13-44-9	f__J042	g__	0	15	2	12	0	4	0	1	4	1	3	0	0	0	1	15	1	0	0	10	10	0	0	0	1	0	0	0	0
IP29b_bin.74	SAMN29486791	k__Bacteria	100	2.02703	0.499825	49.9825	5392984	5.39298	75	496914	263996	0.906811	90.6811	4543	d__Bacteria	p__Verrucomicrobiota	c__Verrucomicrobiae	o__Opitutales	f__Opitutaceae	g__	0	6	0	1	0	2	1	1	2	1	0	1	0	0	0	1	0	0	0	4	7	0	0	0	0	0	0	0	0
IP29b_bin.76	SAMN29486792	k__Bacteria	96.5812	4.2735	0.374691	37.4691	5017611	5.01761	8	1817057	1178681	0.904386	90.4386	4613	d__Bacteria	p__Acidobacteriota	c__Blastocatellia	o__Pyrinomonadales	f__Pyrinomonadaceae	g__QQUY01	1	3	0	11	0	3	0	0	8	1	2	1	1	0	0	6	0	2	1	3	9	0	0	0	0	0	0	0	0
IP29b_bin.78	SAMN29486793	p__Bacteroidetes	95.4545	4.06846	0.454115	45.4115	11152552	11.1526	653	162498	24840	0.914778	91.4778	9147	d__Bacteria	p__Bacteroidota	c__Bacteroidia	o__Chitinophagales	f__Saprospiraceae	g__	0	7	5	14	0	5	0	1	4	0	5	0	4	0	0	26	2	0	0	3	5	1	0	0	0	1	0	0	1
IP29b_bin.166	SAMN29486733	c__Gammaproteobacteria	96.0145	2.03301	0.51406	51.406	4141467	4.14147	82	226101	95395	0.91742	91.742	3602	d__Bacteria	p__Proteobacteria	c__Gammaproteobacteria	o__Xanthomonadales	f__Wenzhouxiangellaceae	g__	0	2	0	8	0	3	0	0	0	1	0	0	0	0	1	9	0	0	0	3	2	0	0	0	0	0	0	0	1
IP29b_bin.8	SAMN29486795	o__Rhizobiales	96.1822	1.05485	0.666552	66.6552	3582451	3.58245	12	574412	374837	0.921837	92.1837	3375	d__Bacteria	p__Proteobacteria	c__Alphaproteobacteria	o__Rhizobiales	f__Kaistiaceae	g__Bauldia	0	0	0	1	0	1	1	0	0	1	0	0	0	0	0	0	0	0	0	2	3	0	0	0	0	0	0	0	0
IP29b_bin.80	SAMN29486796	c__Alphaproteobacteria	96.9095	1.23077	0.607939	60.7939	3413434	3.41343	10	1071618	900789	0.904882	90.4882	3208	d__Bacteria	p__Proteobacteria	c__Alphaproteobacteria	o__Caulobacterales	f__Parvularculaceae	g__Marinicaulis	0	0	1	0	0	0	0	0	0	1	0	0	0	0	0	1	0	0	0	2	1	0	0	0	0	0	0	0	0
IP29b_bin.81	SAMN29486797	k__Bacteria	97.8142	2.18579	0.642349	64.2349	3695689	3.69569	24	491763	288088	0.91894	91.894	3127	d__Bacteria	p__Bacteroidota	c__Rhodothermia	o__Rhodothermales	f__	g__	1	1	0	7	0	0	0	0	1	0	0	0	0	0	3	7	0	0	0	10	3	0	0	0	0	1	0	1	0
IP29b_bin.83	SAMN29486798	s__algicola	98.6799	1.5433	0.423929	42.3929	4823453	4.82345	85	508030	128207	0.907747	90.7747	4411	d__Bacteria	p__Bacteroidota	c__Bacteroidia	o__Flavobacteriales	f__Flavobacteriaceae	g__Croceivirga	0	1	0	3	0	3	0	1	2	0	1	0	0	0	0	3	0	0	0	0	0	0	0	0	0	0	0	0	2
IP29b_bin.86	SAMN29486799	c__Deltaproteobacteria	90.1075	5.19713	0.700679	70.0679	5853934	5.85393	718	70728	11245	0.929595	92.9595	5766	d__Bacteria	p__Myxococcota	c__UBA9160	o__UBA9160	f__UBA4427	g__	0	6	0	0	0	1	0	0	1	2	1	0	0	1	0	4	0	0	0	7	11	0	0	0	1	0	0	0	0
IP29b_bin.87	SAMN29486800	k__Bacteria	98.6486	2.09615	0.562695	56.2695	6134497	6.1345	81	348301	116760	0.901014	90.1014	4878	d__Bacteria	p__Verrucomicrobiota	c__Verrucomicrobiae	o__Opitutales	f__Opitutaceae	g__UBA5691	0	7	1	2	0	3	1	1	2	1	0	0	0	0	1	2	1	0	0	3	6	0	0	0	0	0	0	0	1
IP29b_bin.79	SAMN29486794	c__Gammaproteobacteria	96.7391	1.10709	0.414055	41.4055	3112870	3.11287	91	134036	61921	0.908863	90.8863	2858	d__Bacteria	p__Proteobacteria	c__Gammaproteobacteria	o__Xanthomonadales	f__Marinicellaceae	g__Marinicella	0	1	0	1	0	3	0	0	0	1	1	1	0	0	0	3	0	0	0	1	3	0	0	0	0	0	0	0	0
IP29b_bin.89	SAMN29486802	k__Bacteria	99.2884	0	0.397359	39.7359	2682890	2.68289	19	714677	697401	0.928885	92.8885	2440	d__Bacteria	p__Bacteroidota	c__Rhodothermia	o__Balneolales	f__Balneolaceae	g__Balneola	0	0	0	2	0	1	0	0	0	0	2	0	0	0	0	0	0	0	0	2	2	0	0	0	0	0	0	1	0
IP29b_bin.9	SAMN29486803	k__Bacteria	95.1446	0	0.632435	63.2435	7216331	7.21633	161	350618	82532	0.88164	88.164	5402	d__Bacteria	p__Planctomycetota	c__Phycisphaerae	o__Phycisphaerales	f__Phycisphaeraceae	g__	1	22	8	3	0	7	0	1	2	0	0	0	0	0	0	1	1	0	0	8	18	0	0	0	0	0	0	0	0
IP29b_bin.88	SAMN29486801	p__Proteobacteria	99.3902	1.21951	0.427943	42.7943	4091775	4.09178	25	547609	282076	0.903993	90.3993	3866	d__Bacteria	p__Proteobacteria	c__Gammaproteobacteria	o__Arenicellales	f__	g__	0	2	0	1	0	2	0	0	1	1	0	0	0	0	0	2	0	0	0	1	4	0	0	1	0	0	0	0	1
IP29b_bin.91	SAMN29486805	k__Bacteria	98.8889	1.11111	0.530493	53.0493	4720836	4.72084	205	203532	57668	0.84323	84.323	4087	d__Bacteria	p__Planctomycetota	c__Planctomycetes	o__Planctomycetales	f__Planctomycetaceae	g__	0	10	4	1	0	1	0	0	3	0	2	0	0	0	0	2	0	0	0	4	4	0	0	0	0	0	0	0	1
IP29b_bin.92	SAMN29486806	o__Cytophagales	98.2143	2.08333	0.398673	39.8673	4545403	4.5454	23	611092	426037	0.932635	93.2635	4009	d__Bacteria	p__Bacteroidota	c__Bacteroidia	o__Cytophagales	f__Cyclobacteriaceae	g__	0	3	1	17	0	2	0	0	1	0	1	0	0	0	0	13	0	0	0	2	3	0	0	0	0	0	0	2	1
IP29b_bin.93	SAMN29486807	c__Alphaproteobacteria	97.4667	0.5	0.639792	63.9792	3735946	3.73595	19	726225	486617	0.888307	88.8307	3293	d__Bacteria	p__Proteobacteria	c__Alphaproteobacteria	o__Caulobacterales	f__Parvularculaceae	g__MED-G105	0	0	0	2	0	0	0	0	0	0	0	0	0	0	0	1	0	0	0	3	4	1	0	0	1	0	0	0	0
IP29b_bin.94	SAMN29486808	k__Bacteria	80.0606	1.81818	0.439411	43.9411	6606307	6.60631	1287	27748	5834	0.900674	90.0674	6672	d__Bacteria	p__Chloroflexota	c__Anaerolineae	o__Promineofilales	f__Promineofilaceae	g__GCA-2746795	0	2	4	4	0	1	0	0	0	0	0	0	0	1	0	36	0	0	0	1	2	1	0	1	0	0	0	0	0
IP29b_bin.95	SAMN29486809	k__Bacteria	95.8618	2.15054	0.564653	56.4653	4896733	4.89673	275	112139	27584	0.922037	92.2037	4230	d__Bacteria	p__Sumerlaeota	c__Sumerlaeia	o__SLMS01	f__SLMS01	g__	0	3	2	2	0	2	1	1	0	0	0	0	0	0	0	5	0	0	0	11	6	1	0	0	1	0	1	0	1
IP29b_bin.96	SAMN29486810	k__Bacteria	82.8748	2.60671	0.446609	44.6609	1327165	1.32716	321	21813	5144	0.927881	92.7881	1570	d__Bacteria	p__Proteobacteria	c__Alphaproteobacteria	o__	f__	g__	0	0	0	1	0	0	0	0	0	1	0	0	0	0	0	0	0	1	0	0	2	0	0	0	0	0	0	0	0
IP29b_bin.98	SAMN29486811	c__Alphaproteobacteria	99.5633	1.0917	0.69379	69.379	4324314	4.32431	63	247346	92725	0.896228	89.6228	3840	d__Bacteria	p__Proteobacteria	c__Alphaproteobacteria	o__DSM-16000	f__Inquilinaceae	g__JAAAOG01	0	0	1	0	0	2	0	0	0	0	0	0	0	1	1	3	0	0	0	2	1	0	0	0	0	1	0	0	1
IP30a_bin.12	SAMN29486812	s__algicola	98.4791	1.14068	0.377282	37.7282	3127805	3.1278	15	622352	257523	0.928152	92.8152	2924	d__Bacteria	p__Bacteroidota	c__Bacteroidia	o__Flavobacteriales	f__Flavobacteriaceae	g__Altibacter	0	2	0	2	0	1	0	0	3	0	1	0	0	0	0	3	0	0	0	2	1	0	0	0	0	0	0	1	0
IP30a_bin.14	SAMN29486813	k__Bacteria	84.7656	0.892857	0.387331	38.7331	1350227	1.35023	85	111152	25075	0.901468	90.1468	1263	d__Bacteria	p__Bdellovibrionota	c__Bdellovibrionia	o__Bdellovibrionales	f__	g__	0	0	0	1	0	3	0	2	1	0	0	0	0	0	0	0	0	0	0	2	0	0	0	0	0	0	0	0	0
IP30a_bin.15	SAMN29486814	k__Bacteria	90.9605	2.54237	0.581019	58.1019	2835605	2.83561	671	27578	5471	0.899247	89.9247	2798	d__Bacteria	p__Bacteroidota	c__Rhodothermia	o__Rhodothermales	f__VXPQ01	g__VXPQ01	0	2	0	4	0	1	0	0	1	0	1	0	0	0	0	0	0	0	0	5	7	0	0	0	0	0	0	0	1
IP30a_bin.2	SAMN29486815	k__Bacteria	85.3041	1.35135	0.44089	44.089	1056714	1.05671	204	20779	6247	0.888123	88.8123	1044	d__Bacteria	p__Chlamydiota	c__Chlamydiia	o__Chlamydiales	f__Simkaniaceae	g__Simkania	1	0	0	2	0	0	0	0	0	0	0	0	0	0	0	0	0	0	0	0	0	0	0	0	0	0	0	0	0
IP30a_bin.4	SAMN29486816	p__Bacteroidetes	98.1436	0.990099	0.398664	39.8664	5393569	5.39357	325	282210	141017	0.867908	86.7908	4591	d__Bacteria	p__Bacteroidota	c__Bacteroidia	o__Chitinophagales	f__Saprospiraceae	g__	1	1	0	6	0	4	0	0	1	0	2	0	0	0	0	8	0	0	0	1	2	0	0	0	1	0	0	0	1
IP30a_bin.7	SAMN29486817	o__Cytophagales	88.0885	1.04167	0.401129	40.1129	4356135	4.35614	589	43985	8812	0.933806	93.3806	4383	d__Bacteria	p__Bacteroidota	c__Bacteroidia	o__Cytophagales	f__Cyclobacteriaceae	g__	0	4	2	11	0	1	0	0	4	0	0	0	1	0	0	16	0	0	0	3	4	0	0	0	0	0	0	0	0
IP29b_bin.90	SAMN29486804	c__Gammaproteobacteria	98.4556	0	0.403149	40.3149	2502015	2.50202	32	491028	201138	0.91111	91.111	2357	d__Bacteria	p__Proteobacteria	c__Gammaproteobacteria	o__Enterobacterales	f__Kangiellaceae	g__Kangiella	0	1	0	2	0	1	0	0	0	1	0	0	0	0	0	0	0	0	0	1	1	0	0	0	0	0	0	0	1
IP30b_bin.5	SAMN29486819	c__Gammaproteobacteria	85.1722	2.41935	0.597677	59.7677	3346531	3.34653	424	44147	10630	0.88959	88.959	3382	d__Bacteria	p__Proteobacteria	c__Gammaproteobacteria	o__Pseudomonadales	f__Pseudohongiellaceae	g__RKSA01	0	0	0	1	0	8	2	0	1	1	1	0	0	0	0	0	0	0	0	3	2	0	0	0	0	0	0	0	0
IP30b_bin.6	SAMN29486820	p__Bacteroidetes	97.0297	3.46535	0.390773	39.0773	6572792	6.57279	455	106411	20059	0.88088	88.088	5408	d__Bacteria	p__Bacteroidota	c__Bacteroidia	o__Chitinophagales	f__Saprospiraceae	g__	0	1	2	8	0	3	1	0	3	0	1	1	0	0	0	24	0	1	0	3	4	0	0	0	0	0	0	0	1
IP30b_bin.7	SAMN29486821	k__Bacteria	83.0171	1.78571	0.350418	35.0418	1653535	1.65353	266	28047	8240	0.887623	88.7623	1685	d__Bacteria	p__Bdellovibrionota	c__Bdellovibrionia	o__Bdellovibrionales	f__	g__	0	1	0	0	1	4	1	1	0	0	0	0	0	0	0	1	0	1	0	2	1	0	0	0	0	0	0	1	0
IP31a_bin.1	SAMN29486822	k__Bacteria	100	0.928962	0.436262	43.6262	3588544	3.58854	191	88852	32307	0.940871	94.0871	3310	d__Bacteria	p__Bacteroidota	c__Bacteroidia	o__Cytophagales	f__CCMP332	g__	0	0	1	3	0	1	0	0	1	0	1	0	1	0	0	1	0	0	0	3	7	0	0	0	0	0	0	0	1
[truncated: 21 more columns]
